# Supplementary material for: De novo human brain enhancers created by single-nucleotide mutations
Source: Sci Adv. 2023 Feb 15;9(7):eadd2911. doi: 10.1126/sciadv.add2911 (PMC9931207; doi:10.1126/sciadv.add2911)
Supplement: Supplementary file 2 — Data S1 [file sciadv.add2911_data_s1.zip]

Archive with 1 entries (1 files):
- sciadv.add2911_data_s1.xlsx
