# Supplementary material for: De novo human brain enhancers created by single-nucleotide mutations
Source: Sci Adv. 2023 Feb 15;9(7):eadd2911. doi: 10.1126/sciadv.add2911 (PMC9931207; doi:10.1126/sciadv.add2911)
Supplement: Supplementary file 2 — Data S1 [file sciadv.add2911_data_s1.zip › sciadv.add2911_data_s1.xlsx]

## Sheet: TableS1-denovoGained-HiC-GO
Annotation Cluster 1	Enrichment Score: 7.347070332990557
Category	Term	Count	%	PValue	Genes	List Total	Pop Hits	Pop Total	Fold Enrichment	Bonferroni	Benjamini	FDR
GOTERM_BP_ALL	GO:0007399~nervous system development	229	15.6635	4.93658e-16	ENSG00000149294, ENSG00000106689, ENSG00000180376, ENSG00000163913, ENSG00000113657, ENSG00000179388, ENSG00000066468, ENSG00000169220, ENSG00000171540, ENSG00000136531, ENSG00000139800, ENSG00000153317, ENSG00000114861, ENSG00000118432, ENSG00000154764, ENSG00000143995, ENSG00000013810, ENSG00000185033, ENSG00000101558, ENSG00000185950, ENSG00000128482, ENSG00000197122, ENSG00000130449, ENSG0000…	1059	2170	16792	1.67333	3.20677e-12	3.56421e-12	3.46202e-12
GOTERM_BP_ALL	GO:0048468~cell development	207	14.1587	3.20167e-14	ENSG00000149294, ENSG00000106689, ENSG00000180376, ENSG00000113657, ENSG00000066468, ENSG00000169220, ENSG00000171540, ENSG00000153317, ENSG00000114861, ENSG00000118432, ENSG00000154764, ENSG00000143995, ENSG00000147439, ENSG00000185033, ENSG00000101558, ENSG00000128482, ENSG00000197122, ENSG00000072110, ENSG00000130449, ENSG00000113763, ENSG00000204420, ENSG00000163132, ENSG00000168389, ENSG0000…	1059	1968	16792	1.66783	2.30887e-10	1.1558e-10	1.12266e-10
GOTERM_BP_ALL	GO:0022008~neurogenesis	164	11.2175	6.25349e-14	ENSG00000149294, ENSG00000106689, ENSG00000180376, ENSG00000163517, ENSG00000113657, ENSG00000097007, ENSG00000169220, ENSG00000171540, ENSG00000066468, ENSG00000153317, ENSG00000114861, ENSG00000130396, ENSG00000154764, ENSG00000115310, ENSG00000118432, ENSG00000143995, ENSG00000164850, ENSG00000185033, ENSG00000182040, ENSG00000008294, ENSG00000101558, ENSG00000108465, ENSG00000053438, ENSG0000…	1059	1447	16792	1.79714	4.51353e-10	1.50501e-10	1.46186e-10
GOTERM_BP_ALL	GO:0048699~generation of neurons	156	10.6703	8.98051e-14	ENSG00000149294, ENSG00000106689, ENSG00000180376, ENSG00000113657, ENSG00000097007, ENSG00000169220, ENSG00000171540, ENSG00000066468, ENSG00000153317, ENSG00000114861, ENSG00000130396, ENSG00000154764, ENSG00000115310, ENSG00000118432, ENSG00000143995, ENSG00000164850, ENSG00000185033, ENSG00000182040, ENSG00000008294, ENSG00000101558, ENSG00000108465, ENSG00000053438, ENSG00000128482, ENSG0000…	1059	1357	16792	1.82285	6.48569e-10	1.62098e-10	1.57451e-10
GOTERM_BP_ALL	GO:0048856~anatomical structure development	453	30.985	6.88824e-13	ENSG00000137509, ENSG00000180376, ENSG00000163913, ENSG00000137868, ENSG00000113657, ENSG00000179388, ENSG00000066468, ENSG00000169220, ENSG00000171540, ENSG00000136531, ENSG00000139800, ENSG00000114861, ENSG00000112561, ENSG00000013810, ENSG00000147439, ENSG00000101558, ENSG00000185950, ENSG00000146223, ENSG00000124678, ENSG00000134243, ENSG00000113763, ENSG00000204420, ENSG00000134369, ENSG0000…	1059	5473	16792	1.31244	4.9737e-09	9.94662e-10	9.66145e-10
GOTERM_BP_ALL	GO:0007275~multicellular organism development	412	28.1806	9.40341e-13	ENSG00000137509, ENSG00000180376, ENSG00000163913, ENSG00000137868, ENSG00000113657, ENSG00000179388, ENSG00000066468, ENSG00000169220, ENSG00000171540, ENSG00000136531, ENSG00000139800, ENSG00000114861, ENSG00000112561, ENSG00000013810, ENSG00000147439, ENSG00000101558, ENSG00000185950, ENSG00000146223, ENSG00000124678, ENSG00000134243, ENSG00000113763, ENSG00000204420, ENSG00000134369, ENSG0000…	1059	4877	16792	1.33953	6.79033e-09	1.13154e-09	1.0991e-09
GOTERM_BP_ALL	GO:0044767~single-organism developmental process	451	30.8482	1.9113e-12	ENSG00000137509, ENSG00000180376, ENSG00000163913, ENSG00000137868, ENSG00000113657, ENSG00000179388, ENSG00000066468, ENSG00000169220, ENSG00000171540, ENSG00000136531, ENSG00000139800, ENSG00000114861, ENSG00000112561, ENSG00000013810, ENSG00000147439, ENSG00000101558, ENSG00000185950, ENSG00000146223, ENSG00000124678, ENSG00000134243, ENSG00000113763, ENSG00000204420, ENSG00000134369, ENSG0000…	1059	5475	16792	1.30617	1.38011e-08	1.97136e-09	1.91485e-09
GOTERM_BP_ALL	GO:0030182~neuron differentiation	140	9.57592	3.68067e-12	ENSG00000149294, ENSG00000106689, ENSG00000180376, ENSG00000113657, ENSG00000097007, ENSG00000171540, ENSG00000066468, ENSG00000153317, ENSG00000114861, ENSG00000154764, ENSG00000115310, ENSG00000118432, ENSG00000143995, ENSG00000185033, ENSG00000182040, ENSG00000008294, ENSG00000101558, ENSG00000053438, ENSG00000128482, ENSG00000130449, ENSG00000113763, ENSG00000167178, ENSG00000166924, ENSG0000…	1059	1226	16792	1.81069	2.65785e-08	2.98839e-09	2.90271e-09
GOTERM_BP_ALL	GO:0032502~developmental process	460	31.4637	3.72514e-12	ENSG00000137509, ENSG00000180376, ENSG00000163913, ENSG00000137868, ENSG00000113657, ENSG00000179388, ENSG00000066468, ENSG00000169220, ENSG00000171540, ENSG00000136531, ENSG00000139800, ENSG00000114861, ENSG00000112561, ENSG00000013810, ENSG00000147439, ENSG00000101558, ENSG00000185950, ENSG00000146223, ENSG00000124678, ENSG00000134243, ENSG00000113763, ENSG00000204420, ENSG00000134369, ENSG0000…	1059	5632	16792	1.2951	2.68992e-08	2.98839e-09	2.90271e-09
GOTERM_BP_ALL	GO:0051960~regulation of nervous system development	99	6.77155	1.26799e-11	ENSG00000163913, ENSG00000113657, ENSG00000097007, ENSG00000169220, ENSG00000171540, ENSG00000153317, ENSG00000130396, ENSG00000154764, ENSG00000115310, ENSG00000118432, ENSG00000143995, ENSG00000164850, ENSG00000185033, ENSG00000008294, ENSG00000108465, ENSG00000128482, ENSG00000130449, ENSG00000133794, ENSG00000167178, ENSG00000160145, ENSG00000106278, ENSG00000126500, ENSG00000196584, ENSG0000…	1059	769	16792	2.04134	9.15612e-08	9.15488e-09	8.89241e-09
GOTERM_BP_ALL	GO:0050767~regulation of neurogenesis	89	6.08755	7.94295e-11	ENSG00000071054, ENSG00000113657, ENSG00000097007, ENSG00000169220, ENSG00000171540, ENSG00000044115, ENSG00000153317, ENSG00000130396, ENSG00000154764, ENSG00000115310, ENSG00000118432, ENSG00000143995, ENSG00000164850, ENSG00000185033, ENSG00000136297, ENSG00000107290, ENSG00000171617, ENSG00000008294, ENSG00000169783, ENSG00000162992, ENSG00000108465, ENSG00000156299, ENSG00000128482, ENSG0000…	1059	682	16792	2.06925	5.7356e-07	5.21346e-08	5.06399e-08
GOTERM_BP_ALL	GO:0048731~system development	360	24.6238	2.12891e-10	ENSG00000137509, ENSG00000149294, ENSG00000106689, ENSG00000180376, ENSG00000137868, ENSG00000163913, ENSG00000113657, ENSG00000179388, ENSG00000066468, ENSG00000169220, ENSG00000171540, ENSG00000136531, ENSG00000139800, ENSG00000153317, ENSG00000112561, ENSG00000114861, ENSG00000118432, ENSG00000154764, ENSG00000143995, ENSG00000013810, ENSG00000147439, ENSG00000185033, ENSG00000143878, ENSG0000…	1059	4291	16792	1.3303	1.53729e-06	1.28089e-07	1.24417e-07
GOTERM_BP_ALL	GO:0048869~cellular developmental process	337	23.0506	6.06985e-10	ENSG00000149294, ENSG00000106689, ENSG00000180376, ENSG00000069974, ENSG00000163913, ENSG00000113657, ENSG00000179388, ENSG00000066468, ENSG00000169220, ENSG00000171540, ENSG00000139800, ENSG00000153317, ENSG00000114861, ENSG00000118432, ENSG00000154764, ENSG00000143995, ENSG00000147439, ENSG00000185033, ENSG00000143878, ENSG00000101558, ENSG00000124678, ENSG00000128482, ENSG00000197122, ENSG0000…	1059	3992	16792	1.33858	4.38303e-06	3.3711e-07	3.27445e-07
GOTERM_BP_ALL	GO:0060284~regulation of cell development	101	6.90834	7.80554e-10	ENSG00000113657, ENSG00000097007, ENSG00000169220, ENSG00000171540, ENSG00000153317, ENSG00000130396, ENSG00000154764, ENSG00000115310, ENSG00000118432, ENSG00000143995, ENSG00000164850, ENSG00000185033, ENSG00000008294, ENSG00000108465, ENSG00000128482, ENSG00000130449, ENSG00000133794, ENSG00000167178, ENSG00000160145, ENSG00000101665, ENSG00000106278, ENSG00000196584, ENSG00000090432, ENSG0000…	1059	851	16792	1.88191	5.63636e-06	4.02543e-07	3.91002e-07
GOTERM_BP_ALL	GO:0000902~cell morphogenesis	133	9.09713	1.00295e-09	ENSG00000149294, ENSG00000106689, ENSG00000163913, ENSG00000097007, ENSG00000066468, ENSG00000153317, ENSG00000136811, ENSG00000114861, ENSG00000154764, ENSG00000115310, ENSG00000171811, ENSG00000167202, ENSG00000147439, ENSG00000185033, ENSG00000160255, ENSG00000164736, ENSG00000197122, ENSG00000072110, ENSG00000130449, ENSG00000204420, ENSG00000113763, ENSG00000163132, ENSG00000118965, ENSG0000…	1059	1240	16792	1.70073	7.2423e-06	4.67741e-07	4.54331e-07
GOTERM_BP_ALL	GO:0030154~cell differentiation	312	21.3406	1.03655e-09	ENSG00000149294, ENSG00000106689, ENSG00000180376, ENSG00000069974, ENSG00000113657, ENSG00000179388, ENSG00000066468, ENSG00000169220, ENSG00000171540, ENSG00000139800, ENSG00000153317, ENSG00000114861, ENSG00000118432, ENSG00000154764, ENSG00000143995, ENSG00000147439, ENSG00000185033, ENSG00000143878, ENSG00000101558, ENSG00000124678, ENSG00000128482, ENSG00000197122, ENSG00000072110, ENSG0000…	1059	3652	16792	1.35466	7.48487e-06	4.67741e-07	4.54331e-07
GOTERM_BP_ALL	GO:0048666~neuron development	110	7.52394	1.23926e-09	ENSG00000149294, ENSG00000106689, ENSG00000180376, ENSG00000113657, ENSG00000097007, ENSG00000066468, ENSG00000153317, ENSG00000114861, ENSG00000154764, ENSG00000115310, ENSG00000118432, ENSG00000185033, ENSG00000182040, ENSG00000101558, ENSG00000130449, ENSG00000113763, ENSG00000167178, ENSG00000166924, ENSG00000160145, ENSG00000185267, ENSG00000163531, ENSG00000106278, ENSG00000126500, ENSG0000…	1059	965	16792	1.80747	8.94868e-06	5.26323e-07	5.11233e-07
GOTERM_BP_ALL	GO:0032989~cellular component morphogenesis	139	9.50752	1.39811e-09	ENSG00000149294, ENSG00000106689, ENSG00000163913, ENSG00000097007, ENSG00000066468, ENSG00000151413, ENSG00000153317, ENSG00000136811, ENSG00000114861, ENSG00000154764, ENSG00000115310, ENSG00000171811, ENSG00000167202, ENSG00000147439, ENSG00000185033, ENSG00000160255, ENSG00000164736, ENSG00000197122, ENSG00000072110, ENSG00000130449, ENSG00000204420, ENSG00000113763, ENSG00000153823, ENSG0000…	1059	1321	16792	1.66847	1.00957e-05	5.60798e-07	5.4472e-07
GOTERM_BP_ALL	GO:0045595~regulation of cell differentiation	155	10.6019	3.58461e-09	ENSG00000163638, ENSG00000113657, ENSG00000179388, ENSG00000097007, ENSG00000169220, ENSG00000171540, ENSG00000066468, ENSG00000153317, ENSG00000114861, ENSG00000156427, ENSG00000130396, ENSG00000154764, ENSG00000115310, ENSG00000118432, ENSG00000143995, ENSG00000164850, ENSG00000185033, ENSG00000008294, ENSG00000164736, ENSG00000165029, ENSG00000108465, ENSG00000128482, ENSG00000130449, ENSG0000…	1059	1544	16792	1.59181	2.58841e-05	1.36215e-06	1.3231e-06
GOTERM_BP_ALL	GO:0030030~cell projection organization	134	9.16553	1.10957e-08	ENSG00000149294, ENSG00000106689, ENSG00000163913, ENSG00000113657, ENSG00000097007, ENSG00000066468, ENSG00000153317, ENSG00000136811, ENSG00000114861, ENSG00000154764, ENSG00000115310, ENSG00000118432, ENSG00000171811, ENSG00000167202, ENSG00000147439, ENSG00000185033, ENSG00000182040, ENSG00000101558, ENSG00000197122, ENSG00000130449, ENSG00000113763, ENSG00000118965, ENSG00000167178, ENSG0000…	1059	1301	16792	1.63318	8.01191e-05	4.00556e-06	3.89072e-06
GOTERM_BP_ALL	GO:0045664~regulation of neuron differentiation	72	4.92476	1.2183e-08	ENSG00000071054, ENSG00000113657, ENSG00000097007, ENSG00000153317, ENSG00000154764, ENSG00000115310, ENSG00000118432, ENSG00000143995, ENSG00000185033, ENSG00000136297, ENSG00000107290, ENSG00000171617, ENSG00000008294, ENSG00000169783, ENSG00000162992, ENSG00000108465, ENSG00000156299, ENSG00000128482, ENSG00000076356, ENSG00000176887, ENSG00000176406, ENSG00000134323, ENSG00000049759, ENSG0000…	1059	560	16792	2.03869	8.79696e-05	4.18863e-06	4.06854e-06
GOTERM_BP_ALL	GO:0044707~single-multicellular organism process	459	31.3953	2.57503e-08	ENSG00000137509, ENSG00000180376, ENSG00000163913, ENSG00000137868, ENSG00000069974, ENSG00000113657, ENSG00000179388, ENSG00000066468, ENSG00000169220, ENSG00000171540, ENSG00000136531, ENSG00000139800, ENSG00000114861, ENSG00000112561, ENSG00000013810, ENSG00000147439, ENSG00000101558, ENSG00000185950, ENSG00000146223, ENSG00000107099, ENSG00000124678, ENSG00000134243, ENSG00000113763, ENSG0000…	1059	5943	16792	1.22465	0.000185926	8.45079e-06	8.2085e-06
GOTERM_BP_ALL	GO:0050793~regulation of developmental process	194	13.2695	5.62945e-08	ENSG00000163913, ENSG00000113657, ENSG00000179388, ENSG00000066468, ENSG00000169220, ENSG00000171540, ENSG00000153317, ENSG00000114861, ENSG00000118432, ENSG00000154764, ENSG00000143995, ENSG00000185033, ENSG00000143878, ENSG00000128482, ENSG00000197122, ENSG00000130449, ENSG00000198218, ENSG00000163132, ENSG00000204301, ENSG00000167178, ENSG00000183087, ENSG00000101665, ENSG00000126500, ENSG0000…	1059	2129	16792	1.44488	0.00040642	1.76716e-05	1.71649e-05
GOTERM_BP_ALL	GO:2000026~regulation of multicellular organismal development	163	11.1491	7.4355e-08	ENSG00000163913, ENSG00000113657, ENSG00000179388, ENSG00000097007, ENSG00000169220, ENSG00000171540, ENSG00000066468, ENSG00000153317, ENSG00000114861, ENSG00000156427, ENSG00000130396, ENSG00000154764, ENSG00000115310, ENSG00000118432, ENSG00000143995, ENSG00000164850, ENSG00000185033, ENSG00000143878, ENSG00000008294, ENSG00000160255, ENSG00000164736, ENSG00000108465, ENSG00000128482, ENSG0000…	1059	1721	16792	1.5018	0.000536774	2.23685e-05	2.17272e-05
GOTERM_BP_ALL	GO:0031175~neuron projection development	91	6.22435	1.25422e-07	ENSG00000149294, ENSG00000106689, ENSG00000177169, ENSG00000071054, ENSG00000113657, ENSG00000097007, ENSG00000066468, ENSG00000172037, ENSG00000044115, ENSG00000153317, ENSG00000114861, ENSG00000196405, ENSG00000154764, ENSG00000115310, ENSG00000173402, ENSG00000118432, ENSG00000166159, ENSG00000185033, ENSG00000107290, ENSG00000171617, ENSG00000101558, ENSG00000169783, ENSG00000100784, ENSG0000…	1059	817	16792	1.76614	0.000905262	3.23409e-05	3.14137e-05
GOTERM_BP_ALL	GO:0000904~cell morphogenesis involved in differentiation	85	5.81395	1.95006e-07	ENSG00000149294, ENSG00000106689, ENSG00000177169, ENSG00000097007, ENSG00000066468, ENSG00000172037, ENSG00000175544, ENSG00000114861, ENSG00000196405, ENSG00000154764, ENSG00000115310, ENSG00000173402, ENSG00000166159, ENSG00000102606, ENSG00000168214, ENSG00000173517, ENSG00000185033, ENSG00000169783, ENSG00000142627, ENSG00000122694, ENSG00000164736, ENSG00000100784, ENSG00000155760, ENSG0000…	1059	753	16792	1.78991	0.00140715	4.69314e-05	4.55859e-05
GOTERM_BP_ALL	GO:0032990~cell part morphogenesis	90	6.15595	2.4347e-07	ENSG00000070761, ENSG00000149294, ENSG00000106689, ENSG00000177169, ENSG00000163913, ENSG00000097007, ENSG00000066468, ENSG00000172037, ENSG00000137942, ENSG00000151413, ENSG00000153317, ENSG00000157796, ENSG00000114861, ENSG00000113971, ENSG00000196405, ENSG00000154764, ENSG00000115310, ENSG00000173402, ENSG00000156502, ENSG00000122735, ENSG00000171811, ENSG00000166159, ENSG00000102606, ENSG0000…	1059	817	16792	1.74673	0.00175656	5.4933e-05	5.33581e-05
GOTERM_BP_ALL	GO:0009653~anatomical structure morphogenesis	227	15.5267	2.56028e-07	ENSG00000137509, ENSG00000149294, ENSG00000106689, ENSG00000180376, ENSG00000137868, ENSG00000163913, ENSG00000179388, ENSG00000066468, ENSG00000153317, ENSG00000114861, ENSG00000154764, ENSG00000143995, ENSG00000120875, ENSG00000147439, ENSG00000185033, ENSG00000143878, ENSG00000255346, ENSG00000146223, ENSG00000197122, ENSG00000072110, ENSG00000130449, ENSG00000113763, ENSG00000204420, ENSG0000…	1059	2631	16792	1.36808	0.00184707	5.60159e-05	5.44099e-05
GOTERM_BP_ALL	GO:0048858~cell projection morphogenesis	87	5.95075	5.83144e-07	ENSG00000070761, ENSG00000149294, ENSG00000106689, ENSG00000177169, ENSG00000163913, ENSG00000097007, ENSG00000066468, ENSG00000172037, ENSG00000137942, ENSG00000153317, ENSG00000157796, ENSG00000114861, ENSG00000113971, ENSG00000196405, ENSG00000154764, ENSG00000115310, ENSG00000173402, ENSG00000122735, ENSG00000171811, ENSG00000166159, ENSG00000102606, ENSG00000185033, ENSG00000169783, ENSG0000…	1059	797	16792	1.73088	0.00420203	0.000113792	0.000110529
GOTERM_BP_ALL	GO:0048812~neuron projection morphogenesis	63	4.30917	3.80766e-06	ENSG00000149294, ENSG00000106689, ENSG00000177169, ENSG00000097007, ENSG00000066468, ENSG00000172037, ENSG00000114861, ENSG00000196405, ENSG00000154764, ENSG00000115310, ENSG00000173402, ENSG00000166159, ENSG00000185033, ENSG00000169783, ENSG00000100784, ENSG00000156299, ENSG00000078018, ENSG00000130449, ENSG00000076356, ENSG00000113763, ENSG00000176406, ENSG00000049759, ENSG00000114251, ENSG0000…	1059	543	16792	1.8397	0.0271206	0.000572735	0.000556314
GOTERM_BP_ALL	GO:0051094~positive regulation of developmental process	107	7.31874	3.94729e-06	ENSG00000113657, ENSG00000179388, ENSG00000097007, ENSG00000169220, ENSG00000171540, ENSG00000066468, ENSG00000114861, ENSG00000156427, ENSG00000007402, ENSG00000154764, ENSG00000118432, ENSG00000164850, ENSG00000143878, ENSG00000008294, ENSG00000160255, ENSG00000164736, ENSG00000128482, ENSG00000197122, ENSG00000076555, ENSG00000133794, ENSG00000167178, ENSG00000183087, ENSG00000160145, ENSG0000…	1059	1089	16792	1.55798	0.028101	0.000581621	0.000564946
GOTERM_BP_ALL	GO:0048513~animal organ development	254	17.3735	5.74455e-06	ENSG00000106689, ENSG00000180376, ENSG00000137868, ENSG00000163913, ENSG00000179388, ENSG00000066468, ENSG00000171540, ENSG00000112561, ENSG00000114861, ENSG00000154764, ENSG00000143995, ENSG00000013810, ENSG00000147439, ENSG00000185033, ENSG00000185950, ENSG00000197122, ENSG00000072110, ENSG00000204420, ENSG00000163132, ENSG00000168389, ENSG00000204301, ENSG00000183087, ENSG00000163492, ENSG0000…	1059	3129	16792	1.28717	0.0406329	0.000782559	0.000760123
GOTERM_BP_ALL	GO:0048667~cell morphogenesis involved in neuron differentiation	56	3.83037	3.06758e-05	ENSG00000149294, ENSG00000106689, ENSG00000177169, ENSG00000097007, ENSG00000066468, ENSG00000172037, ENSG00000175544, ENSG00000114861, ENSG00000196405, ENSG00000154764, ENSG00000115310, ENSG00000173402, ENSG00000166159, ENSG00000185033, ENSG00000169783, ENSG00000100784, ENSG00000156299, ENSG00000078018, ENSG00000076356, ENSG00000113763, ENSG00000114251, ENSG00000167178, ENSG00000070808, ENSG0000…	1059	496	16792	1.79025	0.198695	0.00320985	0.00311782
GOTERM_BP_ALL	GO:0007409~axonogenesis	47	3.21477	0.000121097	ENSG00000149294, ENSG00000106689, ENSG00000177169, ENSG00000177103, ENSG00000097007, ENSG00000066468, ENSG00000172037, ENSG00000110400, ENSG00000157851, ENSG00000114861, ENSG00000006652, ENSG00000173402, ENSG00000196405, ENSG00000154764, ENSG00000115310, ENSG00000118257, ENSG00000166159, ENSG00000185033, ENSG00000182580, ENSG00000169783, ENSG00000184564, ENSG00000100784, ENSG00000168758, ENSG0000…	1059	413	16792	1.80449	0.582926	0.0107941	0.0104846
GOTERM_BP_ALL	GO:0007411~axon guidance	30	2.05198	0.000164891	ENSG00000149294, ENSG00000106689, ENSG00000172037, ENSG00000110400, ENSG00000157851, ENSG00000114861, ENSG00000173402, ENSG00000196405, ENSG00000118257, ENSG00000185033, ENSG00000182580, ENSG00000100784, ENSG00000168758, ENSG00000163785, ENSG00000100030, ENSG00000133216, ENSG00000076356, ENSG00000113763, ENSG00000118263, ENSG00000176749, ENSG00000066735, ENSG00000114251, ENSG00000144857, ENSG0000…	1059	223	16792	2.13316	0.696016	0.0135286	0.0131407
GOTERM_BP_ALL	GO:0097485~neuron projection guidance	30	2.05198	0.000178293	ENSG00000149294, ENSG00000106689, ENSG00000172037, ENSG00000110400, ENSG00000157851, ENSG00000114861, ENSG00000173402, ENSG00000196405, ENSG00000118257, ENSG00000185033, ENSG00000182580, ENSG00000100784, ENSG00000168758, ENSG00000163785, ENSG00000100030, ENSG00000133216, ENSG00000076356, ENSG00000113763, ENSG00000118263, ENSG00000176749, ENSG00000066735, ENSG00000114251, ENSG00000144857, ENSG0000…	1059	224	16792	2.12363	0.724058	0.014205	0.0137978
GOTERM_BP_ALL	GO:0022604~regulation of cell morphogenesis	59	4.03557	0.000184242	ENSG00000097007, ENSG00000136811, ENSG00000154764, ENSG00000115310, ENSG00000173402, ENSG00000102606, ENSG00000167202, ENSG00000185033, ENSG00000169783, ENSG00000122694, ENSG00000160255, ENSG00000156299, ENSG00000197122, ENSG00000076356, ENSG00000198218, ENSG00000176406, ENSG00000049759, ENSG00000114251, ENSG00000163171, ENSG00000167178, ENSG00000169398, ENSG00000160145, ENSG00000124126, ENSG0000…	1059	568	16792	1.64706	0.735664	0.0143035	0.0138934
GOTERM_BP_ALL	GO:0061564~axon development	49	3.35157	0.00018663	ENSG00000149294, ENSG00000106689, ENSG00000177169, ENSG00000097007, ENSG00000066468, ENSG00000172037, ENSG00000044115, ENSG00000114861, ENSG00000196405, ENSG00000154764, ENSG00000115310, ENSG00000173402, ENSG00000118432, ENSG00000166159, ENSG00000185033, ENSG00000169783, ENSG00000100784, ENSG00000156299, ENSG00000076356, ENSG00000113763, ENSG00000114251, ENSG00000167178, ENSG00000169398, ENSG0000…	1059	445	16792	1.74599	0.740184	0.0143348	0.0139238
GOTERM_BP_ALL	GO:0051239~regulation of multicellular organismal process	210	14.3639	0.000257331	ENSG00000174130, ENSG00000137509, ENSG00000163913, ENSG00000113657, ENSG00000179388, ENSG00000066468, ENSG00000169220, ENSG00000171540, ENSG00000153317, ENSG00000114861, ENSG00000118432, ENSG00000154764, ENSG00000143995, ENSG00000185033, ENSG00000143878, ENSG00000255346, ENSG00000074416, ENSG00000128482, ENSG00000006704, ENSG00000197122, ENSG00000130449, ENSG00000163132, ENSG00000204301, ENSG0000…	1059	2659	16792	1.2523	0.844082	0.0173638	0.016866
GOTERM_BP_DIRECT	GO:0007411~axon guidance	23	1.57319	0.000413092	ENSG00000149294, ENSG00000100030, ENSG00000106689, ENSG00000133216, ENSG00000172037, ENSG00000118263, ENSG00000113763, ENSG00000110400, ENSG00000157851, ENSG00000176749, ENSG00000066735, ENSG00000196405, ENSG00000118257, ENSG00000114251, ENSG00000144857, ENSG00000182580, ENSG00000169398, ENSG00000106571, ENSG00000100784, ENSG00000010810, ENSG00000163531, ENSG00000163697, ENSG00000163785	1059	159	16792	2.2937	0.788241	0.31048	0.310067
GOTERM_BP_ALL	GO:0022603~regulation of anatomical structure morphogenesis	92	6.29275	0.0011117	ENSG00000091583, ENSG00000130513, ENSG00000097007, ENSG00000066468, ENSG00000114861, ENSG00000136811, ENSG00000113971, ENSG00000156427, ENSG00000154764, ENSG00000115310, ENSG00000173402, ENSG00000095261, ENSG00000102606, ENSG00000168214, ENSG00000167202, ENSG00000143878, ENSG00000185033, ENSG00000169783, ENSG00000153904, ENSG00000123388, ENSG00000142627, ENSG00000122694, ENSG00000164932, ENSG0000…	1059	1051	16792	1.38801	0.999675	0.0494822	0.0480635
GOTERM_BP_ALL	GO:0032501~multicellular organismal process	485	33.1737	0.00449466	ENSG00000137509, ENSG00000180376, ENSG00000163913, ENSG00000137868, ENSG00000069974, ENSG00000113657, ENSG00000179388, ENSG00000066468, ENSG00000169220, ENSG00000171540, ENSG00000136531, ENSG00000139800, ENSG00000114861, ENSG00000112561, ENSG00000013810, ENSG00000147439, ENSG00000101558, ENSG00000185950, ENSG00000146223, ENSG00000107099, ENSG00000124678, ENSG00000134243, ENSG00000113763, ENSG0000…	1059	7027	16792	1.09441	1	0.126778	0.123143
GOTERM_BP_ALL	GO:0050770~regulation of axonogenesis	21	1.43639	0.0045535	ENSG00000131711, ENSG00000133216, ENSG00000156299, ENSG00000076356, ENSG00000097007, ENSG00000157168, ENSG00000176749, ENSG00000006652, ENSG00000154764, ENSG00000115310, ENSG00000114251, ENSG00000185033, ENSG00000182580, ENSG00000167178, ENSG00000169398, ENSG00000169783, ENSG00000182175, ENSG00000184486, ENSG00000072518, ENSG00000168758, ENSG00000163785	1059	168	16792	1.98206	1	0.127068	0.123425
GOTERM_BP_ALL	GO:0010769~regulation of cell morphogenesis involved in differentiation	35	2.39398	0.00497838	ENSG00000097007, ENSG00000119185, ENSG00000006652, ENSG00000173402, ENSG00000154764, ENSG00000115310, ENSG00000168675, ENSG00000102606, ENSG00000185033, ENSG00000182580, ENSG00000168036, ENSG00000169783, ENSG00000122694, ENSG00000184486, ENSG00000072518, ENSG00000044090, ENSG00000168758, ENSG00000163785, ENSG00000136848, ENSG00000131711, ENSG00000133216, ENSG00000156299, ENSG00000076356, ENSG0000…	1059	339	16792	1.6371	1	0.135637	0.131749
GOTERM_BP_ALL	GO:0006935~chemotaxis	49	3.35157	0.0145362	ENSG00000149294, ENSG00000106689, ENSG00000151694, ENSG00000179388, ENSG00000170890, ENSG00000172037, ENSG00000114861, ENSG00000156427, ENSG00000196405, ENSG00000173402, ENSG00000185033, ENSG00000142185, ENSG00000142627, ENSG00000160255, ENSG00000100784, ENSG00000156299, ENSG00000214943, ENSG00000076356, ENSG00000113763, ENSG00000171951, ENSG00000114251, ENSG00000183087, ENSG00000169398, ENSG0000…	1059	552	16792	1.40755	1	0.274025	0.266168
GOTERM_BP_ALL	GO:0042330~taxis	49	3.35157	0.0149123	ENSG00000149294, ENSG00000106689, ENSG00000151694, ENSG00000179388, ENSG00000170890, ENSG00000172037, ENSG00000114861, ENSG00000156427, ENSG00000196405, ENSG00000173402, ENSG00000185033, ENSG00000142185, ENSG00000142627, ENSG00000160255, ENSG00000100784, ENSG00000156299, ENSG00000214943, ENSG00000076356, ENSG00000113763, ENSG00000171951, ENSG00000114251, ENSG00000183087, ENSG00000169398, ENSG0000…	1059	553	16792	1.405	1	0.276068	0.268153
Annotation Cluster 2	Enrichment Score: 6.1956740949570985
Category	Term	Count	%	PValue	Genes	List Total	Pop Hits	Pop Total	Fold Enrichment	Bonferroni	Benjamini	FDR
GOTERM_BP_ALL	GO:0030182~neuron differentiation	140	9.57592	3.68067e-12	ENSG00000149294, ENSG00000106689, ENSG00000180376, ENSG00000113657, ENSG00000097007, ENSG00000171540, ENSG00000066468, ENSG00000153317, ENSG00000114861, ENSG00000154764, ENSG00000115310, ENSG00000118432, ENSG00000143995, ENSG00000185033, ENSG00000182040, ENSG00000008294, ENSG00000101558, ENSG00000053438, ENSG00000128482, ENSG00000130449, ENSG00000113763, ENSG00000167178, ENSG00000166924, ENSG0000…	1059	1226	16792	1.81069	2.65785e-08	2.98839e-09	2.90271e-09
GOTERM_BP_ALL	GO:0051960~regulation of nervous system development	99	6.77155	1.26799e-11	ENSG00000163913, ENSG00000113657, ENSG00000097007, ENSG00000169220, ENSG00000171540, ENSG00000153317, ENSG00000130396, ENSG00000154764, ENSG00000115310, ENSG00000118432, ENSG00000143995, ENSG00000164850, ENSG00000185033, ENSG00000008294, ENSG00000108465, ENSG00000128482, ENSG00000130449, ENSG00000133794, ENSG00000167178, ENSG00000160145, ENSG00000106278, ENSG00000126500, ENSG00000196584, ENSG0000…	1059	769	16792	2.04134	9.15612e-08	9.15488e-09	8.89241e-09
GOTERM_BP_ALL	GO:0050767~regulation of neurogenesis	89	6.08755	7.94295e-11	ENSG00000071054, ENSG00000113657, ENSG00000097007, ENSG00000169220, ENSG00000171540, ENSG00000044115, ENSG00000153317, ENSG00000130396, ENSG00000154764, ENSG00000115310, ENSG00000118432, ENSG00000143995, ENSG00000164850, ENSG00000185033, ENSG00000136297, ENSG00000107290, ENSG00000171617, ENSG00000008294, ENSG00000169783, ENSG00000162992, ENSG00000108465, ENSG00000156299, ENSG00000128482, ENSG0000…	1059	682	16792	2.06925	5.7356e-07	5.21346e-08	5.06399e-08
GOTERM_BP_ALL	GO:0060284~regulation of cell development	101	6.90834	7.80554e-10	ENSG00000113657, ENSG00000097007, ENSG00000169220, ENSG00000171540, ENSG00000153317, ENSG00000130396, ENSG00000154764, ENSG00000115310, ENSG00000118432, ENSG00000143995, ENSG00000164850, ENSG00000185033, ENSG00000008294, ENSG00000108465, ENSG00000128482, ENSG00000130449, ENSG00000133794, ENSG00000167178, ENSG00000160145, ENSG00000101665, ENSG00000106278, ENSG00000196584, ENSG00000090432, ENSG0000…	1059	851	16792	1.88191	5.63636e-06	4.02543e-07	3.91002e-07
GOTERM_BP_ALL	GO:0045595~regulation of cell differentiation	155	10.6019	3.58461e-09	ENSG00000163638, ENSG00000113657, ENSG00000179388, ENSG00000097007, ENSG00000169220, ENSG00000171540, ENSG00000066468, ENSG00000153317, ENSG00000114861, ENSG00000156427, ENSG00000130396, ENSG00000154764, ENSG00000115310, ENSG00000118432, ENSG00000143995, ENSG00000164850, ENSG00000185033, ENSG00000008294, ENSG00000164736, ENSG00000165029, ENSG00000108465, ENSG00000128482, ENSG00000130449, ENSG0000…	1059	1544	16792	1.59181	2.58841e-05	1.36215e-06	1.3231e-06
GOTERM_BP_ALL	GO:0045664~regulation of neuron differentiation	72	4.92476	1.2183e-08	ENSG00000071054, ENSG00000113657, ENSG00000097007, ENSG00000153317, ENSG00000154764, ENSG00000115310, ENSG00000118432, ENSG00000143995, ENSG00000185033, ENSG00000136297, ENSG00000107290, ENSG00000171617, ENSG00000008294, ENSG00000169783, ENSG00000162992, ENSG00000108465, ENSG00000156299, ENSG00000128482, ENSG00000076356, ENSG00000176887, ENSG00000176406, ENSG00000134323, ENSG00000049759, ENSG0000…	1059	560	16792	2.03869	8.79696e-05	4.18863e-06	4.06854e-06
GOTERM_BP_ALL	GO:0050793~regulation of developmental process	194	13.2695	5.62945e-08	ENSG00000163913, ENSG00000113657, ENSG00000179388, ENSG00000066468, ENSG00000169220, ENSG00000171540, ENSG00000153317, ENSG00000114861, ENSG00000118432, ENSG00000154764, ENSG00000143995, ENSG00000185033, ENSG00000143878, ENSG00000128482, ENSG00000197122, ENSG00000130449, ENSG00000198218, ENSG00000163132, ENSG00000204301, ENSG00000167178, ENSG00000183087, ENSG00000101665, ENSG00000126500, ENSG0000…	1059	2129	16792	1.44488	0.00040642	1.76716e-05	1.71649e-05
GOTERM_BP_ALL	GO:2000026~regulation of multicellular organismal development	163	11.1491	7.4355e-08	ENSG00000163913, ENSG00000113657, ENSG00000179388, ENSG00000097007, ENSG00000169220, ENSG00000171540, ENSG00000066468, ENSG00000153317, ENSG00000114861, ENSG00000156427, ENSG00000130396, ENSG00000154764, ENSG00000115310, ENSG00000118432, ENSG00000143995, ENSG00000164850, ENSG00000185033, ENSG00000143878, ENSG00000008294, ENSG00000160255, ENSG00000164736, ENSG00000108465, ENSG00000128482, ENSG0000…	1059	1721	16792	1.5018	0.000536774	2.23685e-05	2.17272e-05
GOTERM_BP_ALL	GO:0031344~regulation of cell projection organization	68	4.65116	6.22293e-07	ENSG00000071054, ENSG00000113657, ENSG00000097007, ENSG00000137942, ENSG00000153317, ENSG00000136811, ENSG00000196405, ENSG00000154764, ENSG00000115310, ENSG00000118432, ENSG00000102606, ENSG00000167202, ENSG00000147439, ENSG00000185033, ENSG00000107290, ENSG00000142185, ENSG00000171617, ENSG00000169783, ENSG00000142627, ENSG00000156299, ENSG00000197122, ENSG00000076356, ENSG00000176406, ENSG0000…	1059	572	16792	1.88503	0.0044835	0.000118236	0.000114846
GOTERM_BP_ALL	GO:0051962~positive regulation of nervous system development	57	3.89877	7.3908e-07	ENSG00000113657, ENSG00000097007, ENSG00000169220, ENSG00000171540, ENSG00000154764, ENSG00000118432, ENSG00000164850, ENSG00000166159, ENSG00000136297, ENSG00000107290, ENSG00000171617, ENSG00000008294, ENSG00000162992, ENSG00000156299, ENSG00000128482, ENSG00000176887, ENSG00000176406, ENSG00000049759, ENSG00000196628, ENSG00000114251, ENSG00000167178, ENSG00000104290, ENSG00000160145, ENSG0000…	1059	449	16792	2.01296	0.00532268	0.00013015	0.000126419
GOTERM_BP_ALL	GO:0045597~positive regulation of cell differentiation	88	6.01915	2.81734e-06	ENSG00000107338, ENSG00000163638, ENSG00000130513, ENSG00000113657, ENSG00000179388, ENSG00000097007, ENSG00000169220, ENSG00000171540, ENSG00000044115, ENSG00000173404, ENSG00000114861, ENSG00000156427, ENSG00000118432, ENSG00000196923, ENSG00000164850, ENSG00000102606, ENSG00000168214, ENSG00000136297, ENSG00000107290, ENSG00000171617, ENSG00000161021, ENSG00000008294, ENSG00000123307, ENSG0000…	1059	841	16792	1.65918	0.0201385	0.0004422	0.000429522
GOTERM_BP_ALL	GO:0051094~positive regulation of developmental process	107	7.31874	3.94729e-06	ENSG00000113657, ENSG00000179388, ENSG00000097007, ENSG00000169220, ENSG00000171540, ENSG00000066468, ENSG00000114861, ENSG00000156427, ENSG00000007402, ENSG00000154764, ENSG00000118432, ENSG00000164850, ENSG00000143878, ENSG00000008294, ENSG00000160255, ENSG00000164736, ENSG00000128482, ENSG00000197122, ENSG00000076555, ENSG00000133794, ENSG00000167178, ENSG00000183087, ENSG00000160145, ENSG0000…	1059	1089	16792	1.55798	0.028101	0.000581621	0.000564946
GOTERM_BP_ALL	GO:0050769~positive regulation of neurogenesis	49	3.35157	5.30204e-06	ENSG00000113657, ENSG00000097007, ENSG00000169220, ENSG00000171540, ENSG00000118432, ENSG00000164850, ENSG00000136297, ENSG00000107290, ENSG00000171617, ENSG00000008294, ENSG00000162992, ENSG00000156299, ENSG00000128482, ENSG00000176887, ENSG00000176406, ENSG00000049759, ENSG00000196628, ENSG00000114251, ENSG00000167178, ENSG00000104290, ENSG00000160145, ENSG00000182511, ENSG00000218336, ENSG0000…	1059	387	16792	2.00767	0.0375625	0.000736168	0.000715062
GOTERM_BP_ALL	GO:0010975~regulation of neuron projection development	51	3.48837	6.71046e-06	ENSG00000071054, ENSG00000113657, ENSG00000097007, ENSG00000153317, ENSG00000154764, ENSG00000115310, ENSG00000118432, ENSG00000185033, ENSG00000107290, ENSG00000171617, ENSG00000169783, ENSG00000156299, ENSG00000076356, ENSG00000176406, ENSG00000049759, ENSG00000114251, ENSG00000167178, ENSG00000169398, ENSG00000160145, ENSG00000124126, ENSG00000182511, ENSG00000178950, ENSG00000113758, ENSG0000…	1059	413	16792	1.95806	0.0473011	0.000897213	0.00087149
GOTERM_BP_ALL	GO:0010720~positive regulation of cell development	54	3.69357	5.61904e-05	ENSG00000113657, ENSG00000097007, ENSG00000169220, ENSG00000171540, ENSG00000118432, ENSG00000164850, ENSG00000102606, ENSG00000136297, ENSG00000107290, ENSG00000171617, ENSG00000008294, ENSG00000122694, ENSG00000162992, ENSG00000156299, ENSG00000128482, ENSG00000176887, ENSG00000176406, ENSG00000049759, ENSG00000196628, ENSG00000114251, ENSG00000167178, ENSG00000104290, ENSG00000160145, ENSG0000…	1059	483	16792	1.77277	0.333531	0.00540926	0.00525418
GOTERM_BP_ALL	GO:0045666~positive regulation of neuron differentiation	38	2.59918	0.000138142	ENSG00000218336, ENSG00000113657, ENSG00000097007, ENSG00000090432, ENSG00000118432, ENSG00000184160, ENSG00000035862, ENSG00000136297, ENSG00000008294, ENSG00000107290, ENSG00000171617, ENSG00000063015, ENSG00000072518, ENSG00000044090, ENSG00000162992, ENSG00000124772, ENSG00000136848, ENSG00000131711, ENSG00000156299, ENSG00000128482, ENSG00000112655, ENSG00000157168, ENSG00000176887, ENSG0000…	1059	310	16792	1.9437	0.631233	0.0121632	0.0118145
GOTERM_BP_ALL	GO:0031346~positive regulation of cell projection organization	37	2.53078	0.000197481	ENSG00000068024, ENSG00000218336, ENSG00000113657, ENSG00000097007, ENSG00000090432, ENSG00000137942, ENSG00000118432, ENSG00000102606, ENSG00000107290, ENSG00000171617, ENSG00000063015, ENSG00000072518, ENSG00000044090, ENSG00000124772, ENSG00000136848, ENSG00000131711, ENSG00000156299, ENSG00000197386, ENSG00000197122, ENSG00000112655, ENSG00000157168, ENSG00000176406, ENSG00000049759, ENSG0000…	1059	304	16792	1.9299	0.759767	0.0146991	0.0142776
GOTERM_BP_ALL	GO:0051239~regulation of multicellular organismal process	210	14.3639	0.000257331	ENSG00000174130, ENSG00000137509, ENSG00000163913, ENSG00000113657, ENSG00000179388, ENSG00000066468, ENSG00000169220, ENSG00000171540, ENSG00000153317, ENSG00000114861, ENSG00000118432, ENSG00000154764, ENSG00000143995, ENSG00000185033, ENSG00000143878, ENSG00000255346, ENSG00000074416, ENSG00000128482, ENSG00000006704, ENSG00000197122, ENSG00000130449, ENSG00000163132, ENSG00000204301, ENSG0000…	1059	2659	16792	1.2523	0.844082	0.0173638	0.016866
GOTERM_BP_ALL	GO:0051240~positive regulation of multicellular organismal process	122	8.34473	0.000438828	ENSG00000174130, ENSG00000113657, ENSG00000179388, ENSG00000097007, ENSG00000169220, ENSG00000171540, ENSG00000066468, ENSG00000114861, ENSG00000156427, ENSG00000007402, ENSG00000154764, ENSG00000118432, ENSG00000164850, ENSG00000143878, ENSG00000008294, ENSG00000160255, ENSG00000164736, ENSG00000124831, ENSG00000183258, ENSG00000128482, ENSG00000197122, ENSG00000076555, ENSG00000174306, ENSG0000…	1059	1431	16792	1.35184	0.957974	0.0253467	0.02462
GOTERM_BP_ALL	GO:0010976~positive regulation of neuron projection development	28	1.91518	0.00126082	ENSG00000218336, ENSG00000113657, ENSG00000097007, ENSG00000090432, ENSG00000118432, ENSG00000107290, ENSG00000171617, ENSG00000063015, ENSG00000072518, ENSG00000044090, ENSG00000124772, ENSG00000136848, ENSG00000131711, ENSG00000156299, ENSG00000112655, ENSG00000157168, ENSG00000176406, ENSG00000049759, ENSG00000198836, ENSG00000158092, ENSG00000124507, ENSG00000114251, ENSG00000167178, ENSG0000…	1059	229	16792	1.93878	0.999889	0.0538647	0.0523204
GOTERM_BP_DIRECT	GO:0010976~positive regulation of neuron projection development	14	0.957592	0.00370232	ENSG00000136848, ENSG00000218336, ENSG00000113657, ENSG00000112655, ENSG00000118432, ENSG00000158092, ENSG00000114251, ENSG00000107290, ENSG00000171617, ENSG00000182175, ENSG00000072518, ENSG00000107263, ENSG00000010810, ENSG00000182511	1059	89	16792	2.49428	0.999999	0.695665	0.69474
Annotation Cluster 3	Enrichment Score: 5.703877259157177
Category	Term	Count	%	PValue	Genes	List Total	Pop Hits	Pop Total	Fold Enrichment	Bonferroni	Benjamini	FDR
GOTERM_BP_ALL	GO:0060284~regulation of cell development	101	6.90834	7.80554e-10	ENSG00000113657, ENSG00000097007, ENSG00000169220, ENSG00000171540, ENSG00000153317, ENSG00000130396, ENSG00000154764, ENSG00000115310, ENSG00000118432, ENSG00000143995, ENSG00000164850, ENSG00000185033, ENSG00000008294, ENSG00000108465, ENSG00000128482, ENSG00000130449, ENSG00000133794, ENSG00000167178, ENSG00000160145, ENSG00000101665, ENSG00000106278, ENSG00000196584, ENSG00000090432, ENSG0000…	1059	851	16792	1.88191	5.63636e-06	4.02543e-07	3.91002e-07
GOTERM_BP_ALL	GO:0045595~regulation of cell differentiation	155	10.6019	3.58461e-09	ENSG00000163638, ENSG00000113657, ENSG00000179388, ENSG00000097007, ENSG00000169220, ENSG00000171540, ENSG00000066468, ENSG00000153317, ENSG00000114861, ENSG00000156427, ENSG00000130396, ENSG00000154764, ENSG00000115310, ENSG00000118432, ENSG00000143995, ENSG00000164850, ENSG00000185033, ENSG00000008294, ENSG00000164736, ENSG00000165029, ENSG00000108465, ENSG00000128482, ENSG00000130449, ENSG0000…	1059	1544	16792	1.59181	2.58841e-05	1.36215e-06	1.3231e-06
GOTERM_BP_ALL	GO:0045664~regulation of neuron differentiation	72	4.92476	1.2183e-08	ENSG00000071054, ENSG00000113657, ENSG00000097007, ENSG00000153317, ENSG00000154764, ENSG00000115310, ENSG00000118432, ENSG00000143995, ENSG00000185033, ENSG00000136297, ENSG00000107290, ENSG00000171617, ENSG00000008294, ENSG00000169783, ENSG00000162992, ENSG00000108465, ENSG00000156299, ENSG00000128482, ENSG00000076356, ENSG00000176887, ENSG00000176406, ENSG00000134323, ENSG00000049759, ENSG0000…	1059	560	16792	2.03869	8.79696e-05	4.18863e-06	4.06854e-06
GOTERM_BP_ALL	GO:0050793~regulation of developmental process	194	13.2695	5.62945e-08	ENSG00000163913, ENSG00000113657, ENSG00000179388, ENSG00000066468, ENSG00000169220, ENSG00000171540, ENSG00000153317, ENSG00000114861, ENSG00000118432, ENSG00000154764, ENSG00000143995, ENSG00000185033, ENSG00000143878, ENSG00000128482, ENSG00000197122, ENSG00000130449, ENSG00000198218, ENSG00000163132, ENSG00000204301, ENSG00000167178, ENSG00000183087, ENSG00000101665, ENSG00000126500, ENSG0000…	1059	2129	16792	1.44488	0.00040642	1.76716e-05	1.71649e-05
GOTERM_BP_ALL	GO:2000026~regulation of multicellular organismal development	163	11.1491	7.4355e-08	ENSG00000163913, ENSG00000113657, ENSG00000179388, ENSG00000097007, ENSG00000169220, ENSG00000171540, ENSG00000066468, ENSG00000153317, ENSG00000114861, ENSG00000156427, ENSG00000130396, ENSG00000154764, ENSG00000115310, ENSG00000118432, ENSG00000143995, ENSG00000164850, ENSG00000185033, ENSG00000143878, ENSG00000008294, ENSG00000160255, ENSG00000164736, ENSG00000108465, ENSG00000128482, ENSG0000…	1059	1721	16792	1.5018	0.000536774	2.23685e-05	2.17272e-05
GOTERM_BP_ALL	GO:0010721~negative regulation of cell development	45	3.07798	2.39859e-07	ENSG00000178950, ENSG00000107338, ENSG00000071054, ENSG00000113657, ENSG00000119185, ENSG00000026025, ENSG00000044115, ENSG00000153317, ENSG00000006652, ENSG00000066405, ENSG00000154764, ENSG00000115310, ENSG00000137642, ENSG00000143995, ENSG00000168675, ENSG00000185033, ENSG00000168036, ENSG00000078674, ENSG00000063015, ENSG00000169783, ENSG00000168758, ENSG00000012223, ENSG00000163785, ENSG0000…	1059	306	16792	2.33183	0.00173053	5.4933e-05	5.33581e-05
GOTERM_BP_ALL	GO:0051961~negative regulation of nervous system development	40	2.73598	5.73969e-07	ENSG00000178950, ENSG00000163913, ENSG00000071054, ENSG00000113657, ENSG00000026025, ENSG00000044115, ENSG00000153317, ENSG00000006652, ENSG00000154764, ENSG00000115310, ENSG00000137642, ENSG00000143995, ENSG00000185033, ENSG00000168036, ENSG00000078674, ENSG00000063015, ENSG00000169783, ENSG00000168758, ENSG00000163785, ENSG00000178764, ENSG00000133216, ENSG00000135916, ENSG00000198597, ENSG0000…	1059	264	16792	2.4025	0.00413606	0.000113792	0.000110529
GOTERM_BP_ALL	GO:0050768~negative regulation of neurogenesis	38	2.59918	6.42714e-07	ENSG00000178950, ENSG00000071054, ENSG00000113657, ENSG00000026025, ENSG00000044115, ENSG00000153317, ENSG00000006652, ENSG00000154764, ENSG00000115310, ENSG00000137642, ENSG00000143995, ENSG00000185033, ENSG00000168036, ENSG00000078674, ENSG00000063015, ENSG00000169783, ENSG00000168758, ENSG00000163785, ENSG00000178764, ENSG00000133216, ENSG00000135916, ENSG00000198597, ENSG00000114315, ENSG0000…	1059	245	16792	2.45937	0.00463029	0.000118985	0.000115573
GOTERM_BP_ALL	GO:0045596~negative regulation of cell differentiation	72	4.92476	2.14799e-06	ENSG00000158406, ENSG00000107338, ENSG00000071054, ENSG00000113657, ENSG00000044115, ENSG00000153317, ENSG00000114861, ENSG00000113971, ENSG00000154764, ENSG00000115310, ENSG00000143995, ENSG00000164850, ENSG00000168214, ENSG00000185033, ENSG00000169783, ENSG00000164736, ENSG00000165029, ENSG00000155760, ENSG00000134243, ENSG00000109906, ENSG00000171476, ENSG00000176887, ENSG00000133794, ENSG0000…	1059	640	16792	1.78385	0.015391	0.000344634	0.000334753
GOTERM_BP_ALL	GO:0051093~negative regulation of developmental process	79	5.40356	4.5652e-06	ENSG00000158406, ENSG00000107338, ENSG00000091583, ENSG00000163913, ENSG00000071054, ENSG00000113657, ENSG00000097007, ENSG00000044115, ENSG00000153317, ENSG00000114861, ENSG00000154764, ENSG00000115310, ENSG00000143995, ENSG00000185033, ENSG00000169783, ENSG00000142627, ENSG00000164736, ENSG00000155760, ENSG00000139618, ENSG00000109906, ENSG00000172046, ENSG00000159842, ENSG00000176887, ENSG0000…	1059	739	16792	1.69508	0.0324279	0.000659214	0.000640314
GOTERM_BP_ALL	GO:0045665~negative regulation of neuron differentiation	29	1.98358	3.06007e-05	ENSG00000178950, ENSG00000071054, ENSG00000113657, ENSG00000026025, ENSG00000153317, ENSG00000006652, ENSG00000115310, ENSG00000143995, ENSG00000185033, ENSG00000063015, ENSG00000169783, ENSG00000168758, ENSG00000163785, ENSG00000178764, ENSG00000133216, ENSG00000135916, ENSG00000198597, ENSG00000114315, ENSG00000176749, ENSG00000204624, ENSG00000139352, ENSG00000114251, ENSG00000138083, ENSG0000…	1059	193	16792	2.38258	0.19826	0.00320985	0.00311782
GOTERM_BP_ALL	GO:0051239~regulation of multicellular organismal process	210	14.3639	0.000257331	ENSG00000174130, ENSG00000137509, ENSG00000163913, ENSG00000113657, ENSG00000179388, ENSG00000066468, ENSG00000169220, ENSG00000171540, ENSG00000153317, ENSG00000114861, ENSG00000118432, ENSG00000154764, ENSG00000143995, ENSG00000185033, ENSG00000143878, ENSG00000255346, ENSG00000074416, ENSG00000128482, ENSG00000006704, ENSG00000197122, ENSG00000130449, ENSG00000163132, ENSG00000204301, ENSG0000…	1059	2659	16792	1.2523	0.844082	0.0173638	0.016866
GOTERM_BP_ALL	GO:0010977~negative regulation of neuron projection development	19	1.29959	0.00132376	ENSG00000178950, ENSG00000133216, ENSG00000071054, ENSG00000135916, ENSG00000113657, ENSG00000026025, ENSG00000153317, ENSG00000176749, ENSG00000006652, ENSG00000115310, ENSG00000114251, ENSG00000185033, ENSG00000185043, ENSG00000063015, ENSG00000169398, ENSG00000169783, ENSG00000182175, ENSG00000168758, ENSG00000163785	1059	130	16792	2.31748	0.99993	0.056221	0.0546091
GOTERM_BP_ALL	GO:0031345~negative regulation of cell projection organization	20	1.36799	0.00352326	ENSG00000178950, ENSG00000133216, ENSG00000071054, ENSG00000135916, ENSG00000113657, ENSG00000026025, ENSG00000153317, ENSG00000176749, ENSG00000006652, ENSG00000196405, ENSG00000115310, ENSG00000114251, ENSG00000185033, ENSG00000185043, ENSG00000063015, ENSG00000169398, ENSG00000169783, ENSG00000182175, ENSG00000168758, ENSG00000163785	1059	153	16792	2.07274	1	0.107333	0.104256
GOTERM_BP_ALL	GO:0051241~negative regulation of multicellular organismal process	85	5.81395	0.00608318	ENSG00000158406, ENSG00000107338, ENSG00000091583, ENSG00000163913, ENSG00000071054, ENSG00000113657, ENSG00000044115, ENSG00000153317, ENSG00000114861, ENSG00000196405, ENSG00000154764, ENSG00000115310, ENSG00000143995, ENSG00000168214, ENSG00000185033, ENSG00000169783, ENSG00000142627, ENSG00000164736, ENSG00000100784, ENSG00000140564, ENSG00000155760, ENSG00000139618, ENSG00000159167, ENSG0000…	1059	1017	16792	1.32527	1	0.152502	0.14813
Annotation Cluster 4	Enrichment Score: 4.9437455254092635
Category	Term	Count	%	PValue	Genes	List Total	Pop Hits	Pop Total	Fold Enrichment	Bonferroni	Benjamini	FDR
GOTERM_BP_ALL	GO:0007417~central nervous system development	95	6.49795	8.88308e-07	ENSG00000106128, ENSG00000106689, ENSG00000163517, ENSG00000163913, ENSG00000170370, ENSG00000097007, ENSG00000171540, ENSG00000066468, ENSG00000172037, ENSG00000172554, ENSG00000113456, ENSG00000114861, ENSG00000167081, ENSG00000130396, ENSG00000154764, ENSG00000115310, ENSG00000013810, ENSG00000168214, ENSG00000185950, ENSG00000162992, ENSG00000108465, ENSG00000053438, ENSG00000176165, ENSG0000…	1059	904	16792	1.66633	0.00639395	0.000152704	0.000148326
GOTERM_BP_ALL	GO:0030900~forebrain development	46	3.14637	9.10311e-06	ENSG00000106128, ENSG00000106689, ENSG00000170390, ENSG00000170370, ENSG00000171540, ENSG00000066468, ENSG00000166171, ENSG00000130396, ENSG00000154764, ENSG00000115310, ENSG00000118257, ENSG00000171316, ENSG00000013810, ENSG00000168214, ENSG00000182580, ENSG00000168036, ENSG00000078674, ENSG00000100644, ENSG00000184486, ENSG00000162992, ENSG00000163785, ENSG00000136848, ENSG00000198198, ENSG0000…	1059	361	16792	2.02049	0.06362	0.00117365	0.00114
GOTERM_BP_ALL	GO:0060322~head development	75	5.12996	2.00497e-05	ENSG00000106128, ENSG00000106689, ENSG00000137868, ENSG00000170370, ENSG00000097007, ENSG00000171540, ENSG00000066468, ENSG00000113456, ENSG00000130396, ENSG00000154764, ENSG00000115310, ENSG00000013810, ENSG00000168214, ENSG00000185950, ENSG00000162992, ENSG00000108465, ENSG00000053438, ENSG00000176165, ENSG00000100095, ENSG00000139618, ENSG00000197122, ENSG00000076356, ENSG00000204463, ENSG0000…	1059	720	16792	1.65172	0.134788	0.0023731	0.00230506
GOTERM_BP_ALL	GO:0007420~brain development	72	4.92476	2.14422e-05	ENSG00000106128, ENSG00000106689, ENSG00000170370, ENSG00000097007, ENSG00000171540, ENSG00000066468, ENSG00000113456, ENSG00000130396, ENSG00000154764, ENSG00000115310, ENSG00000013810, ENSG00000168214, ENSG00000185950, ENSG00000162992, ENSG00000108465, ENSG00000053438, ENSG00000176165, ENSG00000100095, ENSG00000139618, ENSG00000197122, ENSG00000076356, ENSG00000204463, ENSG00000159842, ENSG0000…	1059	684	16792	1.6691	0.143444	0.00245734	0.00238689
GOTERM_BP_ALL	GO:0021537~telencephalon development	32	2.18878	5.4972e-05	ENSG00000106689, ENSG00000170390, ENSG00000170370, ENSG00000166171, ENSG00000130396, ENSG00000115310, ENSG00000118257, ENSG00000171316, ENSG00000013810, ENSG00000182580, ENSG00000168036, ENSG00000100644, ENSG00000184486, ENSG00000162992, ENSG00000163785, ENSG00000136848, ENSG00000198198, ENSG00000133216, ENSG00000114315, ENSG00000157168, ENSG00000176749, ENSG00000198914, ENSG00000139352, ENSG0000…	1059	231	16792	2.19657	0.327642	0.00536348	0.00520971
Annotation Cluster 5	Enrichment Score: 4.818038680495154
Category	Term	Count	%	PValue	Genes	List Total	Pop Hits	Pop Total	Fold Enrichment	Bonferroni	Benjamini	FDR
GOTERM_BP_ALL	GO:0016043~cellular component organization	466	31.8741	1.03126e-07	ENSG00000163918, ENSG00000156026, ENSG00000064042, ENSG00000163913, ENSG00000069974, ENSG00000113657, ENSG00000178057, ENSG00000066468, ENSG00000169220, ENSG00000112685, ENSG00000168010, ENSG00000114982, ENSG00000114861, ENSG00000158445, ENSG00000112561, ENSG00000013810, ENSG00000147439, ENSG00000101558, ENSG00000079308, ENSG00000068650, ENSG00000111229, ENSG00000134243, ENSG00000113763, ENSG0000…	1059	6109	16792	1.20955	0.000744398	2.85736e-05	2.77544e-05
GOTERM_BP_ALL	GO:0071840~cellular component organization or biogenesis	476	32.5581	1.06854e-07	ENSG00000163918, ENSG00000156026, ENSG00000064042, ENSG00000163913, ENSG00000069974, ENSG00000113657, ENSG00000178057, ENSG00000066468, ENSG00000169220, ENSG00000112685, ENSG00000168010, ENSG00000114982, ENSG00000114861, ENSG00000158445, ENSG00000112561, ENSG00000013810, ENSG00000147439, ENSG00000101558, ENSG00000146223, ENSG00000079308, ENSG00000068650, ENSG00000111229, ENSG00000134243, ENSG0000…	1059	6265	16792	1.20474	0.000771297	2.85736e-05	2.77544e-05
GOTERM_BP_ALL	GO:0006996~organelle organization	283	19.357	0.000370559	ENSG00000163918, ENSG00000064042, ENSG00000069974, ENSG00000163913, ENSG00000113657, ENSG00000198586, ENSG00000178057, ENSG00000169220, ENSG00000168010, ENSG00000112561, ENSG00000114982, ENSG00000114861, ENSG00000013810, ENSG00000147439, ENSG00000101558, ENSG00000197122, ENSG00000072110, ENSG00000111229, ENSG00000134243, ENSG00000145919, ENSG00000171431, ENSG00000198218, ENSG00000134369, ENSG0000…	1059	3753	16792	1.19568	0.931183	0.0224826	0.0218381
GOTERM_BP_ALL	GO:0044085~cellular component biogenesis	212	14.5007	0.0130866	ENSG00000174130, ENSG00000156026, ENSG00000163913, ENSG00000113657, ENSG00000178057, ENSG00000168010, ENSG00000112685, ENSG00000158445, ENSG00000114861, ENSG00000154764, ENSG00000147439, ENSG00000155729, ENSG00000146223, ENSG00000079308, ENSG00000197122, ENSG00000072110, ENSG00000111229, ENSG00000173726, ENSG00000183087, ENSG00000101665, ENSG00000178184, ENSG00000183520, ENSG00000164346, ENSG0000…	1059	2914	16792	1.15359	1	0.253312	0.246049
Annotation Cluster 6	Enrichment Score: 4.793982118420327
Category	Term	Count	%	PValue	Genes	List Total	Pop Hits	Pop Total	Fold Enrichment	Bonferroni	Benjamini	FDR
GOTERM_BP_ALL	GO:0048593~camera-type eye morphogenesis	23	1.57319	6.99043e-07	ENSG00000133216, ENSG00000182968, ENSG00000180376, ENSG00000163913, ENSG00000137868, ENSG00000218336, ENSG00000137936, ENSG00000179431, ENSG00000175544, ENSG00000110400, ENSG00000176887, ENSG00000143995, ENSG00000164442, ENSG00000114251, ENSG00000138083, ENSG00000008196, ENSG00000168036, ENSG00000100644, ENSG00000184254, ENSG00000142627, ENSG00000106571, ENSG00000125398, ENSG00000146555	1059	107	16792	3.4084	0.00503507	0.000126177	0.00012256
GOTERM_BP_ALL	GO:0007423~sensory organ development	60	4.10397	3.59045e-06	ENSG00000106689, ENSG00000180376, ENSG00000107736, ENSG00000163913, ENSG00000137868, ENSG00000066468, ENSG00000172037, ENSG00000175544, ENSG00000157796, ENSG00000154764, ENSG00000143995, ENSG00000168214, ENSG00000182040, ENSG00000123307, ENSG00000142627, ENSG00000164932, ENSG00000162992, ENSG00000087085, ENSG00000179431, ENSG00000198732, ENSG00000159842, ENSG00000176887, ENSG00000169071, ENSG0000…	1059	507	16792	1.87651	0.0255935	0.000551555	0.000535741
GOTERM_BP_ALL	GO:0043010~camera-type eye development	40	2.73598	5.12447e-06	ENSG00000106689, ENSG00000180376, ENSG00000163913, ENSG00000137868, ENSG00000218336, ENSG00000172037, ENSG00000026025, ENSG00000175544, ENSG00000110400, ENSG00000157796, ENSG00000154764, ENSG00000143995, ENSG00000171316, ENSG00000008196, ENSG00000168036, ENSG00000100644, ENSG00000123307, ENSG00000184564, ENSG00000142627, ENSG00000162992, ENSG00000087085, ENSG00000108641, ENSG00000133216, ENSG0000…	1059	288	16792	2.20229	0.0363276	0.000725464	0.000704665
GOTERM_BP_ALL	GO:0090596~sensory organ morphogenesis	36	2.46238	7.35828e-06	ENSG00000180376, ENSG00000163913, ENSG00000137868, ENSG00000218336, ENSG00000066468, ENSG00000175544, ENSG00000110400, ENSG00000157796, ENSG00000143995, ENSG00000171316, ENSG00000008196, ENSG00000182040, ENSG00000168036, ENSG00000100644, ENSG00000184564, ENSG00000142627, ENSG00000164932, ENSG00000100030, ENSG00000133216, ENSG00000182968, ENSG00000137936, ENSG00000179431, ENSG00000112655, ENSG0000…	1059	250	16792	2.28333	0.0517474	0.000965942	0.000938248
GOTERM_BP_ALL	GO:0001654~eye development	43	2.94118	1.45156e-05	ENSG00000106689, ENSG00000180376, ENSG00000163913, ENSG00000137868, ENSG00000218336, ENSG00000172037, ENSG00000026025, ENSG00000175544, ENSG00000110400, ENSG00000157796, ENSG00000134138, ENSG00000154764, ENSG00000143995, ENSG00000171316, ENSG00000008196, ENSG00000168036, ENSG00000100644, ENSG00000123307, ENSG00000184564, ENSG00000142627, ENSG00000162992, ENSG00000087085, ENSG00000108641, ENSG0000…	1059	334	16792	2.0414	0.0995116	0.00180694	0.00175514
GOTERM_BP_ALL	GO:0002089~lens morphogenesis in camera-type eye	9	0.615595	1.54012e-05	ENSG00000143995, ENSG00000164442, ENSG00000182968, ENSG00000138083, ENSG00000168036, ENSG00000137936, ENSG00000142627, ENSG00000110400, ENSG00000176887	1059	20	16792	7.13541	0.105252	0.00188469	0.00183065
GOTERM_BP_DIRECT	GO:0002089~lens morphogenesis in camera-type eye	7	0.478796	4.09957e-05	ENSG00000143995, ENSG00000164442, ENSG00000182968, ENSG00000168036, ENSG00000137936, ENSG00000110400, ENSG00000176887	1059	12	16792	9.24961	0.142749	0.152908	0.152704
GOTERM_BP_ALL	GO:0048592~eye morphogenesis	23	1.57319	0.000107811	ENSG00000133216, ENSG00000182968, ENSG00000180376, ENSG00000163913, ENSG00000137868, ENSG00000218336, ENSG00000137936, ENSG00000179431, ENSG00000175544, ENSG00000110400, ENSG00000176887, ENSG00000143995, ENSG00000164442, ENSG00000114251, ENSG00000138083, ENSG00000008196, ENSG00000168036, ENSG00000100644, ENSG00000184254, ENSG00000142627, ENSG00000106571, ENSG00000125398, ENSG00000146555	1059	145	16792	2.51516	0.540925	0.00985307	0.00957058
GOTERM_BP_ALL	GO:0002088~lens development in camera-type eye	13	0.889193	0.000764351	ENSG00000182968, ENSG00000137936, ENSG00000026025, ENSG00000110400, ENSG00000176887, ENSG00000154764, ENSG00000143995, ENSG00000164442, ENSG00000114251, ENSG00000138083, ENSG00000168036, ENSG00000142627, ENSG00000184564	1059	66	16792	3.12324	0.996	0.0375416	0.0364653
Annotation Cluster 7	Enrichment Score: 4.176209885430743
Category	Term	Count	%	PValue	Genes	List Total	Pop Hits	Pop Total	Fold Enrichment	Bonferroni	Benjamini	FDR
GOTERM_BP_ALL	GO:0031344~regulation of cell projection organization	68	4.65116	6.22293e-07	ENSG00000071054, ENSG00000113657, ENSG00000097007, ENSG00000137942, ENSG00000153317, ENSG00000136811, ENSG00000196405, ENSG00000154764, ENSG00000115310, ENSG00000118432, ENSG00000102606, ENSG00000167202, ENSG00000147439, ENSG00000185033, ENSG00000107290, ENSG00000142185, ENSG00000171617, ENSG00000169783, ENSG00000142627, ENSG00000156299, ENSG00000197122, ENSG00000076356, ENSG00000176406, ENSG0000…	1059	572	16792	1.88503	0.0044835	0.000118236	0.000114846
GOTERM_BP_ALL	GO:0051128~regulation of cellular component organization	188	12.8591	0.000163511	ENSG00000174130, ENSG00000069974, ENSG00000106327, ENSG00000113657, ENSG00000130713, ENSG00000097007, ENSG00000198586, ENSG00000153317, ENSG00000136811, ENSG00000158445, ENSG00000154764, ENSG00000115310, ENSG00000118432, ENSG00000013810, ENSG00000164850, ENSG00000167202, ENSG00000147439, ENSG00000185033, ENSG00000160255, ENSG00000255346, ENSG00000164736, ENSG00000127663, ENSG00000165029, ENSG0000…	1059	2323	16792	1.28326	0.692971	0.0135286	0.0131407
GOTERM_BP_ALL	GO:0051130~positive regulation of cellular component organization	99	6.77155	0.00290956	ENSG00000174130, ENSG00000069974, ENSG00000106327, ENSG00000113657, ENSG00000097007, ENSG00000158445, ENSG00000154764, ENSG00000118432, ENSG00000164850, ENSG00000198176, ENSG00000197122, ENSG00000111229, ENSG00000163132, ENSG00000167178, ENSG00000183087, ENSG00000160145, ENSG00000166402, ENSG00000126500, ENSG00000106399, ENSG00000186635, ENSG00000090432, ENSG00000119185, ENSG00000165280, ENSG0000…	1059	1183	16792	1.32696	1	0.0917338	0.0891038
Annotation Cluster 8	Enrichment Score: 3.13671345564055
Category	Term	Count	%	PValue	Genes	List Total	Pop Hits	Pop Total	Fold Enrichment	Bonferroni	Benjamini	FDR
GOTERM_BP_ALL	GO:0006928~movement of cell or subcellular component	167	11.4227	1.59803e-07	ENSG00000137509, ENSG00000149294, ENSG00000130037, ENSG00000106689, ENSG00000163913, ENSG00000113657, ENSG00000179388, ENSG00000097007, ENSG00000114861, ENSG00000156427, ENSG00000154764, ENSG00000115310, ENSG00000169744, ENSG00000171811, ENSG00000164850, ENSG00000147439, ENSG00000185033, ENSG00000143878, ENSG00000008294, ENSG00000054523, ENSG00000185950, ENSG00000160255, ENSG00000107099, ENSG0000…	1059	1795	16792	1.47523	0.00115327	3.97853e-05	3.86447e-05
GOTERM_BP_ALL	GO:0016477~cell migration	119	8.13953	3.12086e-07	ENSG00000137509, ENSG00000113657, ENSG00000179388, ENSG00000097007, ENSG00000114861, ENSG00000156427, ENSG00000154764, ENSG00000115310, ENSG00000164850, ENSG00000147439, ENSG00000185033, ENSG00000143878, ENSG00000008294, ENSG00000185950, ENSG00000160255, ENSG00000107099, ENSG00000164736, ENSG00000079308, ENSG00000188807, ENSG00000197122, ENSG00000130449, ENSG00000171951, ENSG00000134369, ENSG0000…	1059	1184	16792	1.59368	0.00225104	6.62724e-05	6.43723e-05
GOTERM_BP_ALL	GO:0040011~locomotion	145	9.91792	4.45995e-07	ENSG00000137509, ENSG00000149294, ENSG00000106689, ENSG00000113657, ENSG00000179388, ENSG00000097007, ENSG00000114861, ENSG00000156427, ENSG00000154764, ENSG00000115310, ENSG00000169744, ENSG00000171811, ENSG00000164850, ENSG00000147439, ENSG00000185033, ENSG00000143878, ENSG00000008294, ENSG00000185950, ENSG00000160255, ENSG00000107099, ENSG00000164736, ENSG00000079308, ENSG00000188807, ENSG0000…	1059	1530	16792	1.50274	0.00321535	9.20025e-05	8.93647e-05
GOTERM_BP_ALL	GO:0048870~cell motility	127	8.68673	1.82927e-06	ENSG00000137509, ENSG00000113657, ENSG00000179388, ENSG00000097007, ENSG00000114861, ENSG00000156427, ENSG00000154764, ENSG00000115310, ENSG00000169744, ENSG00000171811, ENSG00000164850, ENSG00000147439, ENSG00000185033, ENSG00000143878, ENSG00000008294, ENSG00000185950, ENSG00000160255, ENSG00000107099, ENSG00000164736, ENSG00000079308, ENSG00000188807, ENSG00000197122, ENSG00000130449, ENSG0000…	1059	1330	16792	1.51411	0.0131223	0.000300166	0.00029156
GOTERM_BP_ALL	GO:0051674~localization of cell	127	8.68673	1.82927e-06	ENSG00000137509, ENSG00000113657, ENSG00000179388, ENSG00000097007, ENSG00000114861, ENSG00000156427, ENSG00000154764, ENSG00000115310, ENSG00000169744, ENSG00000171811, ENSG00000164850, ENSG00000147439, ENSG00000185033, ENSG00000143878, ENSG00000008294, ENSG00000185950, ENSG00000160255, ENSG00000107099, ENSG00000164736, ENSG00000079308, ENSG00000188807, ENSG00000197122, ENSG00000130449, ENSG0000…	1059	1330	16792	1.51411	0.0131223	0.000300166	0.00029156
GOTERM_BP_ALL	GO:2000145~regulation of cell motility	65	4.44596	0.00537429	ENSG00000072786, ENSG00000137509, ENSG00000070761, ENSG00000151694, ENSG00000091583, ENSG00000113657, ENSG00000097007, ENSG00000044115, ENSG00000173404, ENSG00000114861, ENSG00000156427, ENSG00000196405, ENSG00000154764, ENSG00000115310, ENSG00000173402, ENSG00000169744, ENSG00000164850, ENSG00000102606, ENSG00000143878, ENSG00000185033, ENSG00000008294, ENSG00000142627, ENSG00000122694, ENSG0000…	1059	736	16792	1.40037	1	0.142133	0.138058
GOTERM_BP_ALL	GO:0030334~regulation of cell migration	61	4.17237	0.00581789	ENSG00000072786, ENSG00000137509, ENSG00000151694, ENSG00000091583, ENSG00000113657, ENSG00000173404, ENSG00000114861, ENSG00000156427, ENSG00000196405, ENSG00000154764, ENSG00000115310, ENSG00000173402, ENSG00000169744, ENSG00000164850, ENSG00000102606, ENSG00000143878, ENSG00000185033, ENSG00000008294, ENSG00000142627, ENSG00000122694, ENSG00000185950, ENSG00000163686, ENSG00000140443, ENSG0000…	1059	685	16792	1.41204	1	0.148428	0.144173
GOTERM_BP_ALL	GO:0040012~regulation of locomotion	67	4.58276	0.00614614	ENSG00000072786, ENSG00000137509, ENSG00000070761, ENSG00000151694, ENSG00000091583, ENSG00000113657, ENSG00000097007, ENSG00000044115, ENSG00000173404, ENSG00000114861, ENSG00000156427, ENSG00000196405, ENSG00000154764, ENSG00000115310, ENSG00000173402, ENSG00000169744, ENSG00000164850, ENSG00000102606, ENSG00000143878, ENSG00000185033, ENSG00000008294, ENSG00000142627, ENSG00000122694, ENSG0000…	1059	768	16792	1.38331	1	0.153547	0.149145
GOTERM_BP_ALL	GO:0051270~regulation of cellular component movement	68	4.65116	0.0107218	ENSG00000072786, ENSG00000137509, ENSG00000070761, ENSG00000151694, ENSG00000091583, ENSG00000113657, ENSG00000097007, ENSG00000044115, ENSG00000173404, ENSG00000114861, ENSG00000156427, ENSG00000196405, ENSG00000154764, ENSG00000115310, ENSG00000173402, ENSG00000169744, ENSG00000164850, ENSG00000102606, ENSG00000143878, ENSG00000185033, ENSG00000008294, ENSG00000142627, ENSG00000122694, ENSG0000…	1059	802	16792	1.34444	1	0.223733	0.217319
GOTERM_BP_ALL	GO:0051271~negative regulation of cellular component movement	26	1.77839	0.0223257	ENSG00000091583, ENSG00000196220, ENSG00000113657, ENSG00000119185, ENSG00000044115, ENSG00000173402, ENSG00000196405, ENSG00000060656, ENSG00000168675, ENSG00000143878, ENSG00000185033, ENSG00000122592, ENSG00000168758, ENSG00000126233, ENSG00000163785, ENSG00000163686, ENSG00000136848, ENSG00000072110, ENSG00000159167, ENSG00000157168, ENSG00000159842, ENSG00000164442, ENSG00000114251, ENSG0000…	1059	259	16792	1.59177	1	0.367658	0.357117
GOTERM_BP_ALL	GO:0040013~negative regulation of locomotion	25	1.70999	0.0362043	ENSG00000091583, ENSG00000196220, ENSG00000113657, ENSG00000119185, ENSG00000044115, ENSG00000173402, ENSG00000196405, ENSG00000060656, ENSG00000168675, ENSG00000143878, ENSG00000185033, ENSG00000122592, ENSG00000168758, ENSG00000126233, ENSG00000163785, ENSG00000163686, ENSG00000136848, ENSG00000159167, ENSG00000157168, ENSG00000159842, ENSG00000164442, ENSG00000114251, ENSG00000205336, ENSG0000…	1059	258	16792	1.53648	1	0.502683	0.488271
GOTERM_BP_ALL	GO:0040017~positive regulation of locomotion	35	2.39398	0.0836579	ENSG00000070761, ENSG00000151694, ENSG00000068024, ENSG00000119185, ENSG00000114861, ENSG00000173404, ENSG00000156427, ENSG00000154764, ENSG00000118257, ENSG00000164850, ENSG00000102606, ENSG00000143878, ENSG00000185033, ENSG00000008294, ENSG00000100644, ENSG00000122694, ENSG00000185950, ENSG00000168758, ENSG00000050820, ENSG00000140443, ENSG00000136848, ENSG00000100030, ENSG00000156299, ENSG0000…	1059	422	16792	1.31511	1	0.834939	0.811001
GOTERM_BP_ALL	GO:0030335~positive regulation of cell migration	33	2.25718	0.0874151	ENSG00000151694, ENSG00000068024, ENSG00000119185, ENSG00000114861, ENSG00000173404, ENSG00000156427, ENSG00000154764, ENSG00000118257, ENSG00000164850, ENSG00000102606, ENSG00000143878, ENSG00000185033, ENSG00000008294, ENSG00000100644, ENSG00000122694, ENSG00000185950, ENSG00000168758, ENSG00000050820, ENSG00000140443, ENSG00000136848, ENSG00000100030, ENSG00000156299, ENSG00000197122, ENSG0000…	1059	395	16792	1.32472	1	0.846941	0.822659
GOTERM_BP_ALL	GO:2000147~positive regulation of cell motility	34	2.32558	0.0876267	ENSG00000070761, ENSG00000151694, ENSG00000068024, ENSG00000119185, ENSG00000114861, ENSG00000173404, ENSG00000156427, ENSG00000154764, ENSG00000118257, ENSG00000164850, ENSG00000102606, ENSG00000143878, ENSG00000185033, ENSG00000008294, ENSG00000100644, ENSG00000122694, ENSG00000185950, ENSG00000168758, ENSG00000050820, ENSG00000140443, ENSG00000136848, ENSG00000100030, ENSG00000156299, ENSG0000…	1059	409	16792	1.31814	1	0.846941	0.822659
GOTERM_BP_ALL	GO:0051272~positive regulation of cellular component movement	34	2.32558	0.112022	ENSG00000070761, ENSG00000151694, ENSG00000068024, ENSG00000119185, ENSG00000114861, ENSG00000173404, ENSG00000156427, ENSG00000154764, ENSG00000118257, ENSG00000164850, ENSG00000102606, ENSG00000143878, ENSG00000185033, ENSG00000008294, ENSG00000100644, ENSG00000122694, ENSG00000185950, ENSG00000168758, ENSG00000050820, ENSG00000140443, ENSG00000136848, ENSG00000100030, ENSG00000156299, ENSG0000…	1059	420	16792	1.28362	1	0.965151	0.937479
Annotation Cluster 9	Enrichment Score: 2.9976211681714275
Category	Term	Count	%	PValue	Genes	List Total	Pop Hits	Pop Total	Fold Enrichment	Bonferroni	Benjamini	FDR
GOTERM_BP_ALL	GO:0042063~gliogenesis	32	2.18878	0.000113109	ENSG00000163517, ENSG00000049860, ENSG00000097007, ENSG00000172037, ENSG00000026025, ENSG00000130396, ENSG00000173402, ENSG00000115310, ENSG00000115211, ENSG00000168036, ENSG00000123307, ENSG00000184486, ENSG00000187957, ENSG00000136848, ENSG00000100030, ENSG00000156299, ENSG00000128482, ENSG00000106615, ENSG00000114315, ENSG00000157168, ENSG00000176749, ENSG00000176887, ENSG00000134323, ENSG0000…	1059	240	16792	2.1142	0.55816	0.0102081	0.00991543
GOTERM_BP_ALL	GO:0010001~glial cell differentiation	25	1.70999	0.00043806	ENSG00000163517, ENSG00000097007, ENSG00000172037, ENSG00000026025, ENSG00000130396, ENSG00000173402, ENSG00000115211, ENSG00000168036, ENSG00000123307, ENSG00000184486, ENSG00000187957, ENSG00000100030, ENSG00000128482, ENSG00000106615, ENSG00000114315, ENSG00000157168, ENSG00000176887, ENSG00000134323, ENSG00000139352, ENSG00000106571, ENSG00000124766, ENSG00000125398, ENSG00000185668, ENSG0000…	1059	181	16792	2.19012	0.95774	0.0253467	0.02462
GOTERM_BP_ALL	GO:0048709~oligodendrocyte differentiation	11	0.752394	0.0205166	ENSG00000139352, ENSG00000163517, ENSG00000168036, ENSG00000106615, ENSG00000114315, ENSG00000106571, ENSG00000157168, ENSG00000125398, ENSG00000176887, ENSG00000115211, ENSG00000106278	1059	76	16792	2.29502	1	0.346908	0.336962
Annotation Cluster 10	Enrichment Score: 2.85953695899598
Category	Term	Count	%	PValue	Genes	List Total	Pop Hits	Pop Total	Fold Enrichment	Bonferroni	Benjamini	FDR
GOTERM_BP_ALL	GO:0003002~regionalization	38	2.59918	0.000449436	ENSG00000106689, ENSG00000177103, ENSG00000106006, ENSG00000105997, ENSG00000163913, ENSG00000170370, ENSG00000196584, ENSG00000066468, ENSG00000166171, ENSG00000157796, ENSG00000167081, ENSG00000154764, ENSG00000118257, ENSG00000168214, ENSG00000078399, ENSG00000168036, ENSG00000123388, ENSG00000164736, ENSG00000122592, ENSG00000162992, ENSG00000182968, ENSG00000076356, ENSG00000269897, ENSG0000…	1059	329	16792	1.83145	0.961074	0.0254951	0.0247642
GOTERM_BP_ALL	GO:0007389~pattern specification process	46	3.14637	0.000760467	ENSG00000175262, ENSG00000106689, ENSG00000177103, ENSG00000106006, ENSG00000105997, ENSG00000163913, ENSG00000170370, ENSG00000196584, ENSG00000066468, ENSG00000166171, ENSG00000157796, ENSG00000167081, ENSG00000113971, ENSG00000154764, ENSG00000118257, ENSG00000122735, ENSG00000138771, ENSG00000168214, ENSG00000078399, ENSG00000168036, ENSG00000100644, ENSG00000146122, ENSG00000123388, ENSG0000…	1059	436	16792	1.67293	0.995886	0.0375416	0.0364653
GOTERM_BP_ALL	GO:0009952~anterior/posterior pattern specification	23	1.57319	0.00772042	ENSG00000106006, ENSG00000105997, ENSG00000170370, ENSG00000196584, ENSG00000076356, ENSG00000114315, ENSG00000176788, ENSG00000109906, ENSG00000167081, ENSG00000169071, ENSG00000163132, ENSG00000114251, ENSG00000168214, ENSG00000138083, ENSG00000078399, ENSG00000168036, ENSG00000147509, ENSG00000123388, ENSG00000164736, ENSG00000106571, ENSG00000140479, ENSG00000122592, ENSG00000162992	1059	200	16792	1.82349	1	0.175841	0.170799
Annotation Cluster 11	Enrichment Score: 2.822873089119242
Category	Term	Count	%	PValue	Genes	List Total	Pop Hits	Pop Total	Fold Enrichment	Bonferroni	Benjamini	FDR
GOTERM_BP_ALL	GO:0030900~forebrain development	46	3.14637	9.10311e-06	ENSG00000106128, ENSG00000106689, ENSG00000170390, ENSG00000170370, ENSG00000171540, ENSG00000066468, ENSG00000166171, ENSG00000130396, ENSG00000154764, ENSG00000115310, ENSG00000118257, ENSG00000171316, ENSG00000013810, ENSG00000168214, ENSG00000182580, ENSG00000168036, ENSG00000078674, ENSG00000100644, ENSG00000184486, ENSG00000162992, ENSG00000163785, ENSG00000136848, ENSG00000198198, ENSG0000…	1059	361	16792	2.02049	0.06362	0.00117365	0.00114
GOTERM_BP_ALL	GO:0021537~telencephalon development	32	2.18878	5.4972e-05	ENSG00000106689, ENSG00000170390, ENSG00000170370, ENSG00000166171, ENSG00000130396, ENSG00000115310, ENSG00000118257, ENSG00000171316, ENSG00000013810, ENSG00000182580, ENSG00000168036, ENSG00000100644, ENSG00000184486, ENSG00000162992, ENSG00000163785, ENSG00000136848, ENSG00000198198, ENSG00000133216, ENSG00000114315, ENSG00000157168, ENSG00000176749, ENSG00000198914, ENSG00000139352, ENSG0000…	1059	231	16792	2.19657	0.327642	0.00536348	0.00520971
GOTERM_BP_ALL	GO:0021799~cerebral cortex radially oriented cell migration	9	0.615595	0.00031554	ENSG00000136848, ENSG00000168036, ENSG00000163492, ENSG00000205336, ENSG00000184486, ENSG00000106571, ENSG00000176749, ENSG00000115310, ENSG00000198914	1059	29	16792	4.92097	0.8976	0.0196396	0.0190766
GOTERM_BP_ALL	GO:0021795~cerebral cortex cell migration	10	0.683995	0.00144728	ENSG00000136848, ENSG00000168036, ENSG00000163492, ENSG00000205336, ENSG00000184486, ENSG00000106571, ENSG00000176749, ENSG00000115310, ENSG00000198914, ENSG00000118257	1059	44	16792	3.60374	0.999971	0.0593713	0.0576691
GOTERM_BP_ALL	GO:0021885~forebrain cell migration	12	0.820793	0.00154239	ENSG00000136848, ENSG00000170370, ENSG00000168036, ENSG00000163492, ENSG00000205336, ENSG00000184486, ENSG00000106571, ENSG00000157168, ENSG00000176749, ENSG00000115310, ENSG00000198914, ENSG00000118257	1059	62	16792	3.06899	0.999986	0.0608526	0.0591079
GOTERM_BP_ALL	GO:0021987~cerebral cortex development	16	1.09439	0.0026048	ENSG00000136848, ENSG00000106689, ENSG00000170370, ENSG00000176749, ENSG00000130396, ENSG00000198914, ENSG00000115310, ENSG00000118257, ENSG00000139352, ENSG00000013810, ENSG00000168036, ENSG00000163492, ENSG00000100644, ENSG00000205336, ENSG00000184486, ENSG00000106571	1059	106	16792	2.39343	1	0.0838	0.0813974
GOTERM_BP_ALL	GO:0022029~telencephalon cell migration	11	0.752394	0.00352324	ENSG00000136848, ENSG00000168036, ENSG00000163492, ENSG00000205336, ENSG00000184486, ENSG00000106571, ENSG00000157168, ENSG00000176749, ENSG00000115310, ENSG00000198914, ENSG00000118257	1059	59	16792	2.95629	1	0.107333	0.104256
GOTERM_BP_ALL	GO:0008347~glial cell migration	9	0.615595	0.00419172	ENSG00000136848, ENSG00000038427, ENSG00000156299, ENSG00000168036, ENSG00000049860, ENSG00000205336, ENSG00000106571, ENSG00000176749, ENSG00000115310	1059	42	16792	3.39781	1	0.121543	0.118058
GOTERM_BP_ALL	GO:0021543~pallium development	20	1.36799	0.00468529	ENSG00000136848, ENSG00000106689, ENSG00000170390, ENSG00000170370, ENSG00000176749, ENSG00000130396, ENSG00000198914, ENSG00000115310, ENSG00000118257, ENSG00000139352, ENSG00000013810, ENSG00000168389, ENSG00000168036, ENSG00000163492, ENSG00000089116, ENSG00000100644, ENSG00000205336, ENSG00000184486, ENSG00000106571, ENSG00000162992	1059	157	16792	2.01993	1	0.130107	0.126377
GOTERM_BP_ALL	GO:0022030~telencephalon glial cell migration	6	0.410397	0.0068832	ENSG00000136848, ENSG00000168036, ENSG00000205336, ENSG00000106571, ENSG00000176749, ENSG00000115310	1059	20	16792	4.75694	1	0.165656	0.160906
GOTERM_BP_ALL	GO:0021801~cerebral cortex radial glia guided migration	6	0.410397	0.0068832	ENSG00000136848, ENSG00000168036, ENSG00000205336, ENSG00000106571, ENSG00000176749, ENSG00000115310	1059	20	16792	4.75694	1	0.165656	0.160906
GOTERM_BP_DIRECT	GO:0021819~layer formation in cerebral cortex	5	0.341997	0.00707846	ENSG00000136848, ENSG00000168036, ENSG00000205336, ENSG00000106571, ENSG00000176749	1059	13	16792	6.09864	1	0.899716	0.898519
GOTERM_BP_ALL	GO:0021819~layer formation in cerebral cortex	5	0.341997	0.00942222	ENSG00000136848, ENSG00000168036, ENSG00000205336, ENSG00000106571, ENSG00000176749	1059	14	16792	5.66302	1	0.202466	0.196661
Annotation Cluster 12	Enrichment Score: 2.8191593258798973
Category	Term	Count	%	PValue	Genes	List Total	Pop Hits	Pop Total	Fold Enrichment	Bonferroni	Benjamini	FDR
GOTERM_BP_ALL	GO:0061351~neural precursor cell proliferation	27	1.84679	1.06258e-07	ENSG00000113758, ENSG00000170370, ENSG00000171540, ENSG00000066468, ENSG00000044115, ENSG00000173404, ENSG00000130396, ENSG00000154764, ENSG00000168036, ENSG00000078674, ENSG00000100644, ENSG00000123307, ENSG00000184486, ENSG00000161800, ENSG00000163785, ENSG00000198914, ENSG00000204624, ENSG00000139352, ENSG00000114251, ENSG00000138083, ENSG00000089116, ENSG00000205336, ENSG00000104290, ENSG0000…	1059	129	16792	3.3188	0.000766996	2.85736e-05	2.77544e-05
GOTERM_BP_ALL	GO:2000177~regulation of neural precursor cell proliferation	16	1.09439	7.80064e-05	ENSG00000171540, ENSG00000044115, ENSG00000173404, ENSG00000130396, ENSG00000204624, ENSG00000139352, ENSG00000114251, ENSG00000138083, ENSG00000168036, ENSG00000089116, ENSG00000100644, ENSG00000104290, ENSG00000205336, ENSG00000106571, ENSG00000107263, ENSG00000106278	1059	77	16792	3.29485	0.430676	0.00731436	0.00710466
GOTERM_BP_ALL	GO:2000179~positive regulation of neural precursor cell proliferation	10	0.683995	0.00144728	ENSG00000204624, ENSG00000139352, ENSG00000168036, ENSG00000089116, ENSG00000100644, ENSG00000104290, ENSG00000205336, ENSG00000171540, ENSG00000106571, ENSG00000173404	1059	44	16792	3.60374	0.999971	0.0593713	0.0576691
GOTERM_BP_ALL	GO:0072089~stem cell proliferation	16	1.09439	0.00160173	ENSG00000107338, ENSG00000171540, ENSG00000066468, ENSG00000044115, ENSG00000177479, ENSG00000176887, ENSG00000139352, ENSG00000114251, ENSG00000138083, ENSG00000168036, ENSG00000100644, ENSG00000104290, ENSG00000123307, ENSG00000106571, ENSG00000090534, ENSG00000161800	1059	101	16792	2.51192	0.999991	0.0628503	0.0610484
GOTERM_BP_ALL	GO:0072091~regulation of stem cell proliferation	11	0.752394	0.00399455	ENSG00000138083, ENSG00000168036, ENSG00000100644, ENSG00000185650, ENSG00000104290, ENSG00000171540, ENSG00000106571, ENSG00000164736, ENSG00000090534, ENSG00000044115, ENSG00000176887	1059	60	16792	2.90702	1	0.117717	0.114342
GOTERM_BP_ALL	GO:0007405~neuroblast proliferation	10	0.683995	0.00418506	ENSG00000139352, ENSG00000168036, ENSG00000100644, ENSG00000104290, ENSG00000123307, ENSG00000171540, ENSG00000066468, ENSG00000106571, ENSG00000044115, ENSG00000161800	1059	51	16792	3.10911	1	0.121543	0.118058
GOTERM_BP_ALL	GO:1902692~regulation of neuroblast proliferation	7	0.478796	0.00581488	ENSG00000138083, ENSG00000168036, ENSG00000100644, ENSG00000104290, ENSG00000171540, ENSG00000106571, ENSG00000044115	1059	27	16792	4.11094	1	0.148428	0.144173
GOTERM_BP_ALL	GO:2000648~positive regulation of stem cell proliferation	7	0.478796	0.0301762	ENSG00000168036, ENSG00000100644, ENSG00000104290, ENSG00000171540, ENSG00000106571, ENSG00000090534, ENSG00000176887	1059	38	16792	2.92093	1	0.45108	0.438148
GOTERM_BP_ALL	GO:0002052~positive regulation of neuroblast proliferation	5	0.341997	0.0337831	ENSG00000168036, ENSG00000100644, ENSG00000104290, ENSG00000171540, ENSG00000106571	1059	20	16792	3.96412	1	0.483957	0.470082
GOTERM_BP_DIRECT	GO:0002052~positive regulation of neuroblast proliferation	5	0.341997	0.0337831	ENSG00000168036, ENSG00000100644, ENSG00000104290, ENSG00000171540, ENSG00000106571	1059	20	16792	3.96412	1	1	0.998935
Annotation Cluster 13	Enrichment Score: 2.725023901257941
Category	Term	Count	%	PValue	Genes	List Total	Pop Hits	Pop Total	Fold Enrichment	Bonferroni	Benjamini	FDR
GOTERM_BP_ALL	GO:0010941~regulation of cell death	135	9.23393	2.35362e-05	ENSG00000129562, ENSG00000179388, ENSG00000097007, ENSG00000066468, ENSG00000158445, ENSG00000114861, ENSG00000154764, ENSG00000115310, ENSG00000118432, ENSG00000122779, ENSG00000233718, ENSG00000164850, ENSG00000119922, ENSG00000143878, ENSG00000100867, ENSG00000185950, ENSG00000107099, ENSG00000198176, ENSG00000197122, ENSG00000072110, ENSG00000104415, ENSG00000134243, ENSG00000038382, ENSG0000…	1059	1509	16792	1.41857	0.156299	0.00265154	0.00257552
GOTERM_BP_ALL	GO:0008219~cell death	162	11.0807	0.000192234	ENSG00000129562, ENSG00000179388, ENSG00000097007, ENSG00000066468, ENSG00000158445, ENSG00000114861, ENSG00000154764, ENSG00000115310, ENSG00000118432, ENSG00000122779, ENSG00000233718, ENSG00000164850, ENSG00000119922, ENSG00000143878, ENSG00000100867, ENSG00000101558, ENSG00000054523, ENSG00000185950, ENSG00000160255, ENSG00000255346, ENSG00000107099, ENSG00000183258, ENSG00000108465, ENSG0000…	1059	1958	16792	1.31192	0.75049	0.0144576	0.0140431
GOTERM_BP_ALL	GO:0060548~negative regulation of cell death	84	5.74555	0.000254404	ENSG00000129562, ENSG00000091583, ENSG00000071054, ENSG00000179388, ENSG00000097007, ENSG00000066468, ENSG00000136573, ENSG00000044115, ENSG00000114861, ENSG00000154764, ENSG00000156502, ENSG00000233718, ENSG00000107290, ENSG00000100867, ENSG00000185950, ENSG00000107099, ENSG00000162992, ENSG00000140443, ENSG00000132821, ENSG00000197122, ENSG00000104415, ENSG00000204463, ENSG00000171951, ENSG0000…	1059	897	16792	1.48489	0.840751	0.0173283	0.0168315
GOTERM_BP_ALL	GO:0043067~regulation of programmed cell death	122	8.34473	0.000265916	ENSG00000129562, ENSG00000179388, ENSG00000097007, ENSG00000066468, ENSG00000158445, ENSG00000114861, ENSG00000154764, ENSG00000115310, ENSG00000118432, ENSG00000122779, ENSG00000233718, ENSG00000164850, ENSG00000119922, ENSG00000143878, ENSG00000100867, ENSG00000185950, ENSG00000107099, ENSG00000198176, ENSG00000197122, ENSG00000072110, ENSG00000134243, ENSG00000038382, ENSG00000171951, ENSG0000…	1059	1413	16792	1.36907	0.853457	0.0176139	0.0171089
GOTERM_BP_ALL	GO:0042981~regulation of apoptotic process	121	8.27633	0.000276478	ENSG00000129562, ENSG00000179388, ENSG00000097007, ENSG00000066468, ENSG00000158445, ENSG00000114861, ENSG00000154764, ENSG00000115310, ENSG00000118432, ENSG00000122779, ENSG00000233718, ENSG00000164850, ENSG00000119922, ENSG00000143878, ENSG00000100867, ENSG00000185950, ENSG00000107099, ENSG00000198176, ENSG00000197122, ENSG00000072110, ENSG00000134243, ENSG00000038382, ENSG00000171951, ENSG0000…	1059	1400	16792	1.37045	0.864221	0.0179487	0.0174341
GOTERM_BP_ALL	GO:0006915~apoptotic process	141	9.64432	0.00150338	ENSG00000129562, ENSG00000179388, ENSG00000097007, ENSG00000066468, ENSG00000158445, ENSG00000114861, ENSG00000154764, ENSG00000115310, ENSG00000118432, ENSG00000233718, ENSG00000164850, ENSG00000119922, ENSG00000143878, ENSG00000100867, ENSG00000054523, ENSG00000185950, ENSG00000160255, ENSG00000255346, ENSG00000107099, ENSG00000183258, ENSG00000108465, ENSG00000198176, ENSG00000197122, ENSG0000…	1059	1747	16792	1.27977	0.999981	0.0606392	0.0589006
GOTERM_BP_ALL	GO:0012501~programmed cell death	148	10.1231	0.00164405	ENSG00000129562, ENSG00000179388, ENSG00000097007, ENSG00000066468, ENSG00000158445, ENSG00000114861, ENSG00000154764, ENSG00000115310, ENSG00000118432, ENSG00000122779, ENSG00000233718, ENSG00000164850, ENSG00000119922, ENSG00000143878, ENSG00000100867, ENSG00000054523, ENSG00000185950, ENSG00000160255, ENSG00000255346, ENSG00000107099, ENSG00000183258, ENSG00000108465, ENSG00000198176, ENSG0000…	1059	1852	16792	1.26715	0.999993	0.0638176	0.0619879
GOTERM_BP_ALL	GO:0043069~negative regulation of programmed cell death	74	5.06156	0.002187	ENSG00000129562, ENSG00000091583, ENSG00000071054, ENSG00000179388, ENSG00000097007, ENSG00000066468, ENSG00000136573, ENSG00000044115, ENSG00000114861, ENSG00000154764, ENSG00000156502, ENSG00000233718, ENSG00000107290, ENSG00000100867, ENSG00000185950, ENSG00000107099, ENSG00000162992, ENSG00000140443, ENSG00000132821, ENSG00000197122, ENSG00000204463, ENSG00000171951, ENSG00000119335, ENSG0000…	1059	829	16792	1.41541	1	0.0761877	0.0740034
GOTERM_BP_ALL	GO:0043066~negative regulation of apoptotic process	72	4.92476	0.0036017	ENSG00000129562, ENSG00000091583, ENSG00000071054, ENSG00000179388, ENSG00000097007, ENSG00000066468, ENSG00000136573, ENSG00000044115, ENSG00000114861, ENSG00000154764, ENSG00000156502, ENSG00000233718, ENSG00000107290, ENSG00000100867, ENSG00000185950, ENSG00000107099, ENSG00000162992, ENSG00000140443, ENSG00000132821, ENSG00000197122, ENSG00000204463, ENSG00000171951, ENSG00000119335, ENSG0000…	1059	818	16792	1.39568	1	0.108804	0.105685
GOTERM_BP_DIRECT	GO:0043066~negative regulation of apoptotic process	42	2.87278	0.0132845	ENSG00000129221, ENSG00000129562, ENSG00000132436, ENSG00000071054, ENSG00000076248, ENSG00000179388, ENSG00000181163, ENSG00000136573, ENSG00000154764, ENSG00000118971, ENSG00000156502, ENSG00000233718, ENSG00000008196, ENSG00000107290, ENSG00000100867, ENSG00000221995, ENSG00000146247, ENSG00000012223, ENSG00000033800, ENSG00000140443, ENSG00000163545, ENSG00000197122, ENSG00000204463, ENSG0000…	1059	455	16792	1.46367	1	1	0.998935
GOTERM_BP_ALL	GO:0010942~positive regulation of cell death	53	3.62517	0.0147619	ENSG00000097007, ENSG00000044115, ENSG00000118432, ENSG00000146426, ENSG00000164850, ENSG00000102606, ENSG00000119922, ENSG00000143878, ENSG00000142185, ENSG00000162992, ENSG00000198176, ENSG00000156299, ENSG00000197122, ENSG00000178662, ENSG00000134243, ENSG00000109906, ENSG00000038382, ENSG00000159842, ENSG00000134323, ENSG00000163132, ENSG00000114251, ENSG00000070808, ENSG00000184254, ENSG0000…	1059	607	16792	1.3845	1	0.274669	0.266794
GOTERM_BP_ALL	GO:0043065~positive regulation of apoptotic process	50	3.41997	0.0175065	ENSG00000097007, ENSG00000044115, ENSG00000118432, ENSG00000146426, ENSG00000164850, ENSG00000102606, ENSG00000119922, ENSG00000143878, ENSG00000162992, ENSG00000198176, ENSG00000156299, ENSG00000197122, ENSG00000178662, ENSG00000134243, ENSG00000109906, ENSG00000038382, ENSG00000159842, ENSG00000163132, ENSG00000114251, ENSG00000070808, ENSG00000184254, ENSG00000160145, ENSG00000183520, ENSG0000…	1059	572	16792	1.38605	1	0.309038	0.300178
GOTERM_BP_ALL	GO:0043068~positive regulation of programmed cell death	50	3.41997	0.0202451	ENSG00000097007, ENSG00000044115, ENSG00000118432, ENSG00000146426, ENSG00000164850, ENSG00000102606, ENSG00000119922, ENSG00000143878, ENSG00000162992, ENSG00000198176, ENSG00000156299, ENSG00000197122, ENSG00000178662, ENSG00000134243, ENSG00000109906, ENSG00000038382, ENSG00000159842, ENSG00000163132, ENSG00000114251, ENSG00000070808, ENSG00000184254, ENSG00000160145, ENSG00000183520, ENSG0000…	1059	577	16792	1.37404	1	0.343929	0.334069
GOTERM_BP_DIRECT	GO:0043065~positive regulation of apoptotic process	27	1.84679	0.0617765	ENSG00000097007, ENSG00000138613, ENSG00000158941, ENSG00000118432, ENSG00000146426, ENSG00000164850, ENSG00000119922, ENSG00000102606, ENSG00000143878, ENSG00000168036, ENSG00000162992, ENSG00000136848, ENSG00000146192, ENSG00000156299, ENSG00000110237, ENSG00000197122, ENSG00000178662, ENSG00000109906, ENSG00000171497, ENSG00000038382, ENSG00000159842, ENSG00000161011, ENSG00000184254, ENSG0000…	1059	300	16792	1.42708	1	1	0.998935
Annotation Cluster 14	Enrichment Score: 2.717949025669413
Category	Term	Count	%	PValue	Genes	List Total	Pop Hits	Pop Total	Fold Enrichment	Bonferroni	Benjamini	FDR
GOTERM_BP_ALL	GO:0007423~sensory organ development	60	4.10397	3.59045e-06	ENSG00000106689, ENSG00000180376, ENSG00000107736, ENSG00000163913, ENSG00000137868, ENSG00000066468, ENSG00000172037, ENSG00000175544, ENSG00000157796, ENSG00000154764, ENSG00000143995, ENSG00000168214, ENSG00000182040, ENSG00000123307, ENSG00000142627, ENSG00000164932, ENSG00000162992, ENSG00000087085, ENSG00000179431, ENSG00000198732, ENSG00000159842, ENSG00000176887, ENSG00000169071, ENSG0000…	1059	507	16792	1.87651	0.0255935	0.000551555	0.000535741
GOTERM_BP_ALL	GO:0090596~sensory organ morphogenesis	36	2.46238	7.35828e-06	ENSG00000180376, ENSG00000163913, ENSG00000137868, ENSG00000218336, ENSG00000066468, ENSG00000175544, ENSG00000110400, ENSG00000157796, ENSG00000143995, ENSG00000171316, ENSG00000008196, ENSG00000182040, ENSG00000168036, ENSG00000100644, ENSG00000184564, ENSG00000142627, ENSG00000164932, ENSG00000100030, ENSG00000133216, ENSG00000182968, ENSG00000137936, ENSG00000179431, ENSG00000112655, ENSG0000…	1059	250	16792	2.28333	0.0517474	0.000965942	0.000938248
GOTERM_BP_ALL	GO:0021915~neural tube development	24	1.64159	0.000191837	ENSG00000106689, ENSG00000163913, ENSG00000076356, ENSG00000099954, ENSG00000114315, ENSG00000112655, ENSG00000157796, ENSG00000113971, ENSG00000176887, ENSG00000164442, ENSG00000138771, ENSG00000114251, ENSG00000169641, ENSG00000100644, ENSG00000182175, ENSG00000185650, ENSG00000104290, ENSG00000142627, ENSG00000164932, ENSG00000164736, ENSG00000106571, ENSG00000124766, ENSG00000168758, ENSG0000…	1059	161	16792	2.3637	0.749773	0.0144576	0.0140431
GOTERM_BP_ALL	GO:0048598~embryonic morphogenesis	59	4.03557	0.000217137	ENSG00000106689, ENSG00000106006, ENSG00000105997, ENSG00000163913, ENSG00000137868, ENSG00000066468, ENSG00000157796, ENSG00000113971, ENSG00000154764, ENSG00000173402, ENSG00000120875, ENSG00000182040, ENSG00000123388, ENSG00000142627, ENSG00000164932, ENSG00000160255, ENSG00000164736, ENSG00000162992, ENSG00000155760, ENSG00000109906, ENSG00000159842, ENSG00000176887, ENSG00000169071, ENSG0000…	1059	571	16792	1.63841	0.791563	0.0155221	0.0150771
GOTERM_BP_ALL	GO:0048562~embryonic organ morphogenesis	35	2.39398	0.000271162	ENSG00000177103, ENSG00000106006, ENSG00000105997, ENSG00000137868, ENSG00000066468, ENSG00000157796, ENSG00000113971, ENSG00000171316, ENSG00000182040, ENSG00000168036, ENSG00000100644, ENSG00000123388, ENSG00000184564, ENSG00000142627, ENSG00000164932, ENSG00000164736, ENSG00000122592, ENSG00000162992, ENSG00000100030, ENSG00000133216, ENSG00000114315, ENSG00000112655, ENSG00000159842, ENSG0000…	1059	286	16792	1.94048	0.858906	0.0177981	0.0172878
GOTERM_BP_ALL	GO:0060429~epithelium development	95	6.49795	0.000417012	ENSG00000106689, ENSG00000151694, ENSG00000163913, ENSG00000137868, ENSG00000097007, ENSG00000066468, ENSG00000172037, ENSG00000157796, ENSG00000173404, ENSG00000114861, ENSG00000113971, ENSG00000130396, ENSG00000154764, ENSG00000173402, ENSG00000095261, ENSG00000169744, ENSG00000168214, ENSG00000143878, ENSG00000142627, ENSG00000164932, ENSG00000164736, ENSG00000162992, ENSG00000155760, ENSG0000…	1059	1060	16792	1.4211	0.950801	0.0248829	0.0241695
GOTERM_BP_ALL	GO:0009790~embryo development	87	5.95075	0.000451865	ENSG00000106689, ENSG00000129562, ENSG00000106006, ENSG00000105997, ENSG00000163913, ENSG00000137868, ENSG00000173320, ENSG00000066468, ENSG00000157796, ENSG00000112561, ENSG00000114861, ENSG00000113971, ENSG00000154764, ENSG00000173402, ENSG00000120875, ENSG00000142784, ENSG00000168214, ENSG00000182040, ENSG00000123388, ENSG00000142627, ENSG00000164932, ENSG00000160255, ENSG00000146223, ENSG0000…	1059	954	16792	1.44603	0.961752	0.0254951	0.0247642
GOTERM_BP_ALL	GO:0043583~ear development	27	1.84679	0.000481031	ENSG00000107736, ENSG00000137868, ENSG00000066468, ENSG00000157796, ENSG00000171316, ENSG00000168214, ENSG00000182040, ENSG00000184564, ENSG00000164932, ENSG00000162992, ENSG00000100030, ENSG00000133216, ENSG00000099954, ENSG00000114315, ENSG00000112655, ENSG00000159842, ENSG00000169071, ENSG00000134323, ENSG00000163132, ENSG00000114251, ENSG00000184254, ENSG00000104290, ENSG00000184154, ENSG0000…	1059	204	16792	2.09865	0.969018	0.0265118	0.0257517
GOTERM_BP_ALL	GO:0035295~tube development	58	3.96717	0.000555695	ENSG00000106689, ENSG00000163913, ENSG00000137868, ENSG00000066468, ENSG00000157796, ENSG00000114861, ENSG00000113971, ENSG00000156427, ENSG00000154764, ENSG00000173402, ENSG00000054282, ENSG00000168214, ENSG00000162430, ENSG00000143878, ENSG00000142627, ENSG00000164932, ENSG00000164736, ENSG00000197122, ENSG00000076356, ENSG00000171476, ENSG00000204463, ENSG00000176887, ENSG00000134323, ENSG0000…	1059	580	16792	1.58565	0.981935	0.0292856	0.0284459
GOTERM_BP_ALL	GO:0035148~tube formation	21	1.43639	0.000589302	ENSG00000136848, ENSG00000106689, ENSG00000163913, ENSG00000099954, ENSG00000119185, ENSG00000112655, ENSG00000113971, ENSG00000176887, ENSG00000054282, ENSG00000164442, ENSG00000138771, ENSG00000114251, ENSG00000169641, ENSG00000168036, ENSG00000100644, ENSG00000182175, ENSG00000104290, ENSG00000164932, ENSG00000124766, ENSG00000125398, ENSG00000168758	1059	142	16792	2.34497	0.98583	0.0307699	0.0298877
GOTERM_BP_ALL	GO:0009887~organ morphogenesis	88	6.01915	0.000976242	ENSG00000106006, ENSG00000180376, ENSG00000105997, ENSG00000163913, ENSG00000137868, ENSG00000097007, ENSG00000066468, ENSG00000176956, ENSG00000175544, ENSG00000044115, ENSG00000157796, ENSG00000113971, ENSG00000130396, ENSG00000156427, ENSG00000196405, ENSG00000154764, ENSG00000115310, ENSG00000173402, ENSG00000095261, ENSG00000143995, ENSG00000168214, ENSG00000182040, ENSG00000123388, ENSG0000…	1059	992	16792	1.40662	0.999135	0.045474	0.0441702
GOTERM_BP_ALL	GO:0009888~tissue development	142	9.71272	0.00134123	ENSG00000106689, ENSG00000105997, ENSG00000163913, ENSG00000137868, ENSG00000097007, ENSG00000066468, ENSG00000114861, ENSG00000156427, ENSG00000130396, ENSG00000154764, ENSG00000115310, ENSG00000138435, ENSG00000120875, ENSG00000169744, ENSG00000147439, ENSG00000162430, ENSG00000185033, ENSG00000143878, ENSG00000160255, ENSG00000164976, ENSG00000164736, ENSG00000197122, ENSG00000169071, ENSG0000…	1059	1756	16792	1.28224	0.999938	0.0563003	0.0546862
GOTERM_BP_ALL	GO:0048839~inner ear development	23	1.57319	0.00188429	ENSG00000133216, ENSG00000107736, ENSG00000099954, ENSG00000114315, ENSG00000066468, ENSG00000112655, ENSG00000159842, ENSG00000169071, ENSG00000134323, ENSG00000171316, ENSG00000114251, ENSG00000168214, ENSG00000182040, ENSG00000184254, ENSG00000104290, ENSG00000184154, ENSG00000157087, ENSG00000184564, ENSG00000164932, ENSG00000106571, ENSG00000125398, ENSG00000162992, ENSG00000181449	1059	178	16792	2.04887	0.999999	0.0697671	0.0677669
GOTERM_BP_ALL	GO:0042471~ear morphogenesis	17	1.16279	0.00207903	ENSG00000100030, ENSG00000133216, ENSG00000066468, ENSG00000112655, ENSG00000157796, ENSG00000159842, ENSG00000169071, ENSG00000163132, ENSG00000171316, ENSG00000114251, ENSG00000182040, ENSG00000184254, ENSG00000104290, ENSG00000157087, ENSG00000184564, ENSG00000164932, ENSG00000125398	1059	114	16792	2.36456	1	0.0743098	0.0721793
GOTERM_BP_ALL	GO:0001841~neural tube formation	16	1.09439	0.00215463	ENSG00000106689, ENSG00000163913, ENSG00000099954, ENSG00000112655, ENSG00000113971, ENSG00000176887, ENSG00000164442, ENSG00000138771, ENSG00000114251, ENSG00000169641, ENSG00000100644, ENSG00000182175, ENSG00000104290, ENSG00000164932, ENSG00000124766, ENSG00000168758	1059	104	16792	2.43946	1	0.0761877	0.0740034
GOTERM_BP_ALL	GO:0035239~tube morphogenesis	37	2.53078	0.00235561	ENSG00000106689, ENSG00000163913, ENSG00000137868, ENSG00000066468, ENSG00000119185, ENSG00000113971, ENSG00000173402, ENSG00000171316, ENSG00000054282, ENSG00000138771, ENSG00000168214, ENSG00000143878, ENSG00000182580, ENSG00000168036, ENSG00000169641, ENSG00000100644, ENSG00000142627, ENSG00000164932, ENSG00000164736, ENSG00000168758, ENSG00000140464, ENSG00000136848, ENSG00000197122, ENSG0000…	1059	348	16792	1.68589	1	0.0795564	0.0772755
GOTERM_BP_ALL	GO:0001838~embryonic epithelial tube formation	18	1.23119	0.00235804	ENSG00000106689, ENSG00000163913, ENSG00000099954, ENSG00000112655, ENSG00000113971, ENSG00000176887, ENSG00000164442, ENSG00000138771, ENSG00000114251, ENSG00000169641, ENSG00000168036, ENSG00000100644, ENSG00000182175, ENSG00000104290, ENSG00000164932, ENSG00000124766, ENSG00000125398, ENSG00000168758	1059	126	16792	2.26521	1	0.0795564	0.0772755
GOTERM_BP_ALL	GO:0072175~epithelial tube formation	18	1.23119	0.0025668	ENSG00000106689, ENSG00000163913, ENSG00000099954, ENSG00000112655, ENSG00000113971, ENSG00000176887, ENSG00000164442, ENSG00000138771, ENSG00000114251, ENSG00000169641, ENSG00000168036, ENSG00000100644, ENSG00000182175, ENSG00000104290, ENSG00000164932, ENSG00000124766, ENSG00000125398, ENSG00000168758	1059	127	16792	2.24737	1	0.0832848	0.080897
GOTERM_BP_ALL	GO:0016331~morphogenesis of embryonic epithelium	20	1.36799	0.0026115	ENSG00000106689, ENSG00000163913, ENSG00000099954, ENSG00000066468, ENSG00000112655, ENSG00000113971, ENSG00000176887, ENSG00000164442, ENSG00000138771, ENSG00000114251, ENSG00000169641, ENSG00000168036, ENSG00000100644, ENSG00000184254, ENSG00000182175, ENSG00000104290, ENSG00000164932, ENSG00000124766, ENSG00000125398, ENSG00000168758	1059	149	16792	2.12839	1	0.0838	0.0813974
GOTERM_BP_ALL	GO:0043009~chordate embryonic development	54	3.69357	0.00368338	ENSG00000106689, ENSG00000129562, ENSG00000106006, ENSG00000105997, ENSG00000163913, ENSG00000066468, ENSG00000157796, ENSG00000112561, ENSG00000114861, ENSG00000113971, ENSG00000142784, ENSG00000168214, ENSG00000123388, ENSG00000142627, ENSG00000164932, ENSG00000146223, ENSG00000164736, ENSG00000139618, ENSG00000076356, ENSG00000033170, ENSG00000171476, ENSG00000176887, ENSG00000169071, ENSG0000…	1059	577	16792	1.48397	1	0.109893	0.106742
GOTERM_BP_ALL	GO:0009792~embryo development ending in birth or egg hatching	54	3.69357	0.00455824	ENSG00000106689, ENSG00000129562, ENSG00000106006, ENSG00000105997, ENSG00000163913, ENSG00000066468, ENSG00000157796, ENSG00000112561, ENSG00000114861, ENSG00000113971, ENSG00000142784, ENSG00000168214, ENSG00000123388, ENSG00000142627, ENSG00000164932, ENSG00000146223, ENSG00000164736, ENSG00000139618, ENSG00000076356, ENSG00000033170, ENSG00000171476, ENSG00000176887, ENSG00000169071, ENSG0000…	1059	583	16792	1.4687	1	0.127068	0.123425
GOTERM_BP_ALL	GO:0048568~embryonic organ development	41	2.80438	0.00531743	ENSG00000177103, ENSG00000106006, ENSG00000105997, ENSG00000163913, ENSG00000137868, ENSG00000066468, ENSG00000157796, ENSG00000112561, ENSG00000172216, ENSG00000113971, ENSG00000171316, ENSG00000168214, ENSG00000182040, ENSG00000168036, ENSG00000100644, ENSG00000185650, ENSG00000123388, ENSG00000184564, ENSG00000142627, ENSG00000164932, ENSG00000164736, ENSG00000122592, ENSG00000162992, ENSG0000…	1059	417	16792	1.55903	1	0.141147	0.1371
GOTERM_BP_ALL	GO:0042472~inner ear morphogenesis	14	0.957592	0.0059414	ENSG00000133216, ENSG00000066468, ENSG00000112655, ENSG00000159842, ENSG00000169071, ENSG00000171316, ENSG00000114251, ENSG00000182040, ENSG00000184254, ENSG00000104290, ENSG00000157087, ENSG00000184564, ENSG00000164932, ENSG00000125398	1059	94	16792	2.3616	1	0.150515	0.1462
GOTERM_BP_ALL	GO:0014020~primary neural tube formation	14	0.957592	0.00649747	ENSG00000106689, ENSG00000163913, ENSG00000099954, ENSG00000112655, ENSG00000113971, ENSG00000164442, ENSG00000138771, ENSG00000114251, ENSG00000169641, ENSG00000100644, ENSG00000182175, ENSG00000104290, ENSG00000164932, ENSG00000168758	1059	95	16792	2.33674	1	0.159564	0.154989
GOTERM_BP_ALL	GO:0060562~epithelial tube morphogenesis	31	2.12038	0.0124027	ENSG00000106689, ENSG00000163913, ENSG00000066468, ENSG00000113971, ENSG00000173402, ENSG00000138771, ENSG00000168214, ENSG00000143878, ENSG00000168036, ENSG00000169641, ENSG00000100644, ENSG00000142627, ENSG00000164932, ENSG00000164736, ENSG00000168758, ENSG00000140464, ENSG00000197122, ENSG00000099954, ENSG00000114315, ENSG00000112655, ENSG00000176887, ENSG00000134323, ENSG00000166167, ENSG0000…	1059	309	16792	1.59078	1	0.24265	0.235694
GOTERM_BP_ALL	GO:0048729~tissue morphogenesis	54	3.69357	0.015311	ENSG00000106689, ENSG00000151694, ENSG00000163913, ENSG00000097007, ENSG00000066468, ENSG00000113971, ENSG00000154764, ENSG00000173402, ENSG00000095261, ENSG00000168214, ENSG00000143878, ENSG00000142627, ENSG00000164932, ENSG00000164736, ENSG00000155760, ENSG00000156299, ENSG00000197122, ENSG00000159167, ENSG00000176887, ENSG00000169071, ENSG00000134323, ENSG00000163132, ENSG00000166167, ENSG0000…	1059	622	16792	1.37661	1	0.281286	0.273221
GOTERM_BP_ALL	GO:0001843~neural tube closure	12	0.820793	0.0238274	ENSG00000164442, ENSG00000138771, ENSG00000106689, ENSG00000114251, ENSG00000163913, ENSG00000099954, ENSG00000182175, ENSG00000104290, ENSG00000164932, ENSG00000112655, ENSG00000168758, ENSG00000113971	1059	89	16792	2.13795	1	0.381449	0.370513
GOTERM_BP_ALL	GO:0060606~tube closure	12	0.820793	0.0256582	ENSG00000164442, ENSG00000138771, ENSG00000106689, ENSG00000114251, ENSG00000163913, ENSG00000099954, ENSG00000182175, ENSG00000104290, ENSG00000164932, ENSG00000112655, ENSG00000168758, ENSG00000113971	1059	90	16792	2.1142	1	0.397536	0.386139
GOTERM_BP_ALL	GO:0002009~morphogenesis of an epithelium	44	3.00958	0.0415036	ENSG00000106689, ENSG00000151694, ENSG00000163913, ENSG00000097007, ENSG00000066468, ENSG00000113971, ENSG00000173402, ENSG00000095261, ENSG00000154764, ENSG00000138771, ENSG00000168214, ENSG00000143878, ENSG00000168036, ENSG00000169641, ENSG00000100644, ENSG00000142627, ENSG00000164932, ENSG00000164736, ENSG00000168758, ENSG00000163785, ENSG00000140464, ENSG00000129474, ENSG00000155760, ENSG0000…	1059	521	16792	1.33913	1	0.552871	0.53702
GOTERM_BP_DIRECT	GO:0042472~inner ear morphogenesis	8	0.547196	0.0434611	ENSG00000171316, ENSG00000133216, ENSG00000182040, ENSG00000184254, ENSG00000104290, ENSG00000066468, ENSG00000159842, ENSG00000169071	1059	52	16792	2.43946	1	1	0.998935
GOTERM_BP_DIRECT	GO:0001843~neural tube closure	8	0.547196	0.210615	ENSG00000164442, ENSG00000138771, ENSG00000106689, ENSG00000163913, ENSG00000099954, ENSG00000182175, ENSG00000104290, ENSG00000168758	1059	77	16792	1.64743	1	1	0.998935
Annotation Cluster 15	Enrichment Score: 2.7167238965057723
Category	Term	Count	%	PValue	Genes	List Total	Pop Hits	Pop Total	Fold Enrichment	Bonferroni	Benjamini	FDR
GOTERM_BP_ALL	GO:0050905~neuromuscular process	17	1.16279	0.000619732	ENSG00000107736, ENSG00000137868, ENSG00000049860, ENSG00000090861, ENSG00000097007, ENSG00000157168, ENSG00000159842, ENSG00000138435, ENSG00000092051, ENSG00000171735, ENSG00000182040, ENSG00000184254, ENSG00000079215, ENSG00000157087, ENSG00000184564, ENSG00000143473, ENSG00000126233	1059	102	16792	2.64274	0.988626	0.0315894	0.0306837
GOTERM_BP_ALL	GO:0050885~neuromuscular process controlling balance	11	0.752394	0.00153856	ENSG00000171735, ENSG00000107736, ENSG00000182040, ENSG00000049860, ENSG00000184254, ENSG00000090861, ENSG00000097007, ENSG00000079215, ENSG00000157087, ENSG00000159842, ENSG00000092051	1059	53	16792	3.29097	0.999985	0.0608526	0.0591079
GOTERM_BP_DIRECT	GO:0050885~neuromuscular process controlling balance	9	0.615595	0.00742182	ENSG00000171735, ENSG00000049860, ENSG00000184254, ENSG00000090861, ENSG00000097007, ENSG00000079215, ENSG00000157087, ENSG00000159842, ENSG00000092051	1059	46	16792	3.10235	1	0.899716	0.898519
Annotation Cluster 16	Enrichment Score: 2.5965154849548204
Category	Term	Count	%	PValue	Genes	List Total	Pop Hits	Pop Total	Fold Enrichment	Bonferroni	Benjamini	FDR
GOTERM_BP_ALL	GO:0048485~sympathetic nervous system development	8	0.547196	0.000205387	ENSG00000139352, ENSG00000008196, ENSG00000168036, ENSG00000104290, ENSG00000124766, ENSG00000173404, ENSG00000176887, ENSG00000118257	1059	21	16792	6.04056	0.773102	0.014829	0.0144038
GOTERM_BP_ALL	GO:0048483~autonomic nervous system development	10	0.683995	0.0010194	ENSG00000139352, ENSG00000008196, ENSG00000168036, ENSG00000104290, ENSG00000114315, ENSG00000124766, ENSG00000173404, ENSG00000066735, ENSG00000176887, ENSG00000118257	1059	42	16792	3.77535	0.999367	0.0465828	0.0452472
GOTERM_BP_ALL	GO:2000179~positive regulation of neural precursor cell proliferation	10	0.683995	0.00144728	ENSG00000204624, ENSG00000139352, ENSG00000168036, ENSG00000089116, ENSG00000100644, ENSG00000104290, ENSG00000205336, ENSG00000171540, ENSG00000106571, ENSG00000173404	1059	44	16792	3.60374	0.999971	0.0593713	0.0576691
GOTERM_BP_ALL	GO:0061549~sympathetic ganglion development	5	0.341997	0.00152825	ENSG00000139352, ENSG00000168036, ENSG00000104290, ENSG00000173404, ENSG00000118257	1059	9	16792	8.80915	0.999984	0.0608526	0.0591079
GOTERM_BP_DIRECT	GO:0061549~sympathetic ganglion development	5	0.341997	0.00152825	ENSG00000139352, ENSG00000168036, ENSG00000104290, ENSG00000173404, ENSG00000118257	1059	9	16792	8.80915	0.996805	0.410226	0.40968
GOTERM_BP_ALL	GO:0061548~ganglion development	5	0.341997	0.00515473	ENSG00000139352, ENSG00000168036, ENSG00000104290, ENSG00000173404, ENSG00000118257	1059	12	16792	6.60686	1	0.13939	0.135394
GOTERM_BP_ALL	GO:0003357~noradrenergic neuron differentiation	4	0.273598	0.00720479	ENSG00000139352, ENSG00000124766, ENSG00000173404, ENSG00000176887	1059	7	16792	9.06084	1	0.168668	0.163832
GOTERM_BP_DIRECT	GO:0048485~sympathetic nervous system development	4	0.273598	0.0642969	ENSG00000139352, ENSG00000008196, ENSG00000124766, ENSG00000176887	1059	15	16792	4.22839	1	1	0.998935
Annotation Cluster 17	Enrichment Score: 2.485392144469843
Category	Term	Count	%	PValue	Genes	List Total	Pop Hits	Pop Total	Fold Enrichment	Bonferroni	Benjamini	FDR
GOTERM_BP_ALL	GO:0008284~positive regulation of cell proliferation	78	5.33516	0.000748171	ENSG00000130037, ENSG00000106128, ENSG00000151694, ENSG00000105997, ENSG00000179388, ENSG00000097007, ENSG00000171540, ENSG00000066468, ENSG00000170890, ENSG00000173404, ENSG00000114861, ENSG00000156427, ENSG00000154764, ENSG00000233718, ENSG00000164850, ENSG00000168214, ENSG00000162430, ENSG00000185950, ENSG00000164932, ENSG00000140443, ENSG00000155760, ENSG00000156299, ENSG00000114812, ENSG0000…	1059	849	16792	1.45678	0.995504	0.0372538	0.0361857
GOTERM_BP_ALL	GO:0042127~regulation of cell proliferation	123	8.41313	0.00567304	ENSG00000130037, ENSG00000105997, ENSG00000163913, ENSG00000179388, ENSG00000097007, ENSG00000171540, ENSG00000066468, ENSG00000114861, ENSG00000156427, ENSG00000130396, ENSG00000154764, ENSG00000122779, ENSG00000233718, ENSG00000164850, ENSG00000162430, ENSG00000100867, ENSG00000185950, ENSG00000164736, ENSG00000143473, ENSG00000198176, ENSG00000197122, ENSG00000153823, ENSG00000171951, ENSG0000…	1059	1552	16792	1.25667	1	0.146955	0.142742
GOTERM_BP_ALL	GO:0008283~cell proliferation	143	9.78112	0.00824151	ENSG00000130037, ENSG00000105997, ENSG00000163913, ENSG00000179388, ENSG00000097007, ENSG00000171540, ENSG00000066468, ENSG00000114861, ENSG00000156427, ENSG00000130396, ENSG00000154764, ENSG00000122779, ENSG00000233718, ENSG00000013810, ENSG00000164850, ENSG00000162430, ENSG00000100867, ENSG00000185950, ENSG00000255346, ENSG00000107099, ENSG00000164736, ENSG00000183258, ENSG00000108465, ENSG0000…	1059	1861	16792	1.21842	1	0.184794	0.179496
Annotation Cluster 18	Enrichment Score: 2.440461541465358
Category	Term	Count	%	PValue	Genes	List Total	Pop Hits	Pop Total	Fold Enrichment	Bonferroni	Benjamini	FDR
GOTERM_BP_ALL	GO:0061180~mammary gland epithelium development	12	0.820793	0.00176435	ENSG00000166167, ENSG00000163132, ENSG00000100030, ENSG00000114251, ENSG00000139618, ENSG00000197122, ENSG00000100644, ENSG00000142627, ENSG00000066468, ENSG00000172216, ENSG00000124782, ENSG00000140464	1059	63	16792	3.02028	0.999997	0.0659849	0.064093
GOTERM_BP_ALL	GO:0033598~mammary gland epithelial cell proliferation	7	0.478796	0.0024602	ENSG00000166167, ENSG00000100030, ENSG00000114251, ENSG00000139618, ENSG00000142627, ENSG00000172216, ENSG00000124782	1059	23	16792	4.82588	1	0.0814917	0.0791553
GOTERM_BP_DIRECT	GO:0033598~mammary gland epithelial cell proliferation	4	0.273598	0.0109916	ENSG00000166167, ENSG00000100030, ENSG00000142627, ENSG00000172216	1059	8	16792	7.92823	1	1	0.998935
Annotation Cluster 19	Enrichment Score: 2.38581340015325
Category	Term	Count	%	PValue	Genes	List Total	Pop Hits	Pop Total	Fold Enrichment	Bonferroni	Benjamini	FDR
GOTERM_BP_ALL	GO:0090276~regulation of peptide hormone secretion	30	2.05198	2.71448e-05	ENSG00000130037, ENSG00000106128, ENSG00000156026, ENSG00000071054, ENSG00000106327, ENSG00000136573, ENSG00000158445, ENSG00000007402, ENSG00000118432, ENSG00000003147, ENSG00000184160, ENSG00000171316, ENSG00000164850, ENSG00000102606, ENSG00000008196, ENSG00000169047, ENSG00000142185, ENSG00000100644, ENSG00000185950, ENSG00000106089, ENSG00000162992, ENSG00000053438, ENSG00000156299, ENSG0000…	1059	202	16792	2.35492	0.178	0.00292515	0.00284129
GOTERM_BP_ALL	GO:0002791~regulation of peptide secretion	30	2.05198	4.29772e-05	ENSG00000130037, ENSG00000106128, ENSG00000156026, ENSG00000071054, ENSG00000106327, ENSG00000136573, ENSG00000158445, ENSG00000007402, ENSG00000118432, ENSG00000003147, ENSG00000184160, ENSG00000171316, ENSG00000164850, ENSG00000102606, ENSG00000008196, ENSG00000169047, ENSG00000142185, ENSG00000100644, ENSG00000185950, ENSG00000106089, ENSG00000162992, ENSG00000053438, ENSG00000156299, ENSG0000…	1059	207	16792	2.29804	0.266806	0.00437035	0.00424505
GOTERM_BP_ALL	GO:0090087~regulation of peptide transport	30	2.05198	5.13656e-05	ENSG00000130037, ENSG00000106128, ENSG00000156026, ENSG00000071054, ENSG00000106327, ENSG00000136573, ENSG00000158445, ENSG00000007402, ENSG00000118432, ENSG00000003147, ENSG00000184160, ENSG00000171316, ENSG00000164850, ENSG00000102606, ENSG00000008196, ENSG00000169047, ENSG00000142185, ENSG00000100644, ENSG00000185950, ENSG00000106089, ENSG00000162992, ENSG00000053438, ENSG00000156299, ENSG0000…	1059	209	16792	2.27605	0.309901	0.00508027	0.00493461
GOTERM_BP_ALL	GO:0002790~peptide secretion	32	2.18878	0.000238012	ENSG00000130037, ENSG00000106128, ENSG00000156026, ENSG00000071054, ENSG00000106327, ENSG00000136573, ENSG00000158445, ENSG00000007402, ENSG00000118432, ENSG00000003147, ENSG00000184160, ENSG00000171316, ENSG00000164850, ENSG00000102606, ENSG00000008196, ENSG00000169047, ENSG00000142185, ENSG00000100644, ENSG00000185950, ENSG00000106089, ENSG00000162992, ENSG00000165029, ENSG00000053438, ENSG0000…	1059	250	16792	2.02963	0.820735	0.0165235	0.0160498
GOTERM_BP_ALL	GO:0050796~regulation of insulin secretion	25	1.70999	0.000264134	ENSG00000130037, ENSG00000156026, ENSG00000071054, ENSG00000136573, ENSG00000158445, ENSG00000007402, ENSG00000118432, ENSG00000003147, ENSG00000184160, ENSG00000164850, ENSG00000008196, ENSG00000169047, ENSG00000142185, ENSG00000100644, ENSG00000185950, ENSG00000106089, ENSG00000162992, ENSG00000053438, ENSG00000156299, ENSG00000141959, ENSG00000164182, ENSG00000133794, ENSG00000183044, ENSG0000…	1059	175	16792	2.26521	0.851559	0.0176139	0.0171089
GOTERM_BP_ALL	GO:0030072~peptide hormone secretion	31	2.12038	0.000278428	ENSG00000130037, ENSG00000106128, ENSG00000156026, ENSG00000071054, ENSG00000106327, ENSG00000136573, ENSG00000158445, ENSG00000007402, ENSG00000118432, ENSG00000003147, ENSG00000184160, ENSG00000171316, ENSG00000164850, ENSG00000102606, ENSG00000008196, ENSG00000169047, ENSG00000142185, ENSG00000100644, ENSG00000185950, ENSG00000106089, ENSG00000162992, ENSG00000053438, ENSG00000156299, ENSG0000…	1059	241	16792	2.03963	0.86612	0.0179487	0.0174341
GOTERM_BP_ALL	GO:0046883~regulation of hormone secretion	32	2.18878	0.000315459	ENSG00000130037, ENSG00000106128, ENSG00000156026, ENSG00000071054, ENSG00000106327, ENSG00000136573, ENSG00000158445, ENSG00000007402, ENSG00000118432, ENSG00000003147, ENSG00000184160, ENSG00000171316, ENSG00000164850, ENSG00000102606, ENSG00000008196, ENSG00000169047, ENSG00000142185, ENSG00000100644, ENSG00000185950, ENSG00000106089, ENSG00000162992, ENSG00000053438, ENSG00000156299, ENSG0000…	1059	254	16792	1.99767	0.89754	0.0196396	0.0190766
GOTERM_BP_ALL	GO:0050708~regulation of protein secretion	43	2.94118	0.000534388	ENSG00000174130, ENSG00000130037, ENSG00000156026, ENSG00000071054, ENSG00000097007, ENSG00000170890, ENSG00000136573, ENSG00000114861, ENSG00000158445, ENSG00000007402, ENSG00000118432, ENSG00000003147, ENSG00000184160, ENSG00000164850, ENSG00000136770, ENSG00000008196, ENSG00000169047, ENSG00000142185, ENSG00000100644, ENSG00000185950, ENSG00000106089, ENSG00000162992, ENSG00000087085, ENSG0000…	1059	392	16792	1.73936	0.978929	0.0285467	0.0277282
GOTERM_BP_ALL	GO:0015833~peptide transport	32	2.18878	0.000791729	ENSG00000130037, ENSG00000106128, ENSG00000156026, ENSG00000071054, ENSG00000106327, ENSG00000136573, ENSG00000158445, ENSG00000007402, ENSG00000118432, ENSG00000003147, ENSG00000184160, ENSG00000171316, ENSG00000164850, ENSG00000102606, ENSG00000008196, ENSG00000169047, ENSG00000142185, ENSG00000100644, ENSG00000185950, ENSG00000106089, ENSG00000162992, ENSG00000165029, ENSG00000053438, ENSG0000…	1059	268	16792	1.89331	0.996718	0.0386235	0.0375162
GOTERM_BP_ALL	GO:0032880~regulation of protein localization	86	5.88235	0.000906739	ENSG00000174130, ENSG00000130037, ENSG00000156026, ENSG00000084090, ENSG00000071054, ENSG00000097007, ENSG00000157110, ENSG00000170890, ENSG00000136573, ENSG00000158445, ENSG00000114861, ENSG00000130396, ENSG00000007402, ENSG00000154764, ENSG00000118432, ENSG00000164850, ENSG00000136770, ENSG00000136297, ENSG00000142185, ENSG00000159055, ENSG00000142627, ENSG00000185950, ENSG00000106089, ENSG0000…	1059	962	16792	1.41752	0.998571	0.0427886	0.0415619
GOTERM_BP_ALL	GO:0009306~protein secretion	48	3.28317	0.001101	ENSG00000174130, ENSG00000127022, ENSG00000130037, ENSG00000156026, ENSG00000071054, ENSG00000174695, ENSG00000097007, ENSG00000170890, ENSG00000136573, ENSG00000114861, ENSG00000158445, ENSG00000007402, ENSG00000118432, ENSG00000003147, ENSG00000184160, ENSG00000164850, ENSG00000168214, ENSG00000008196, ENSG00000169047, ENSG00000142185, ENSG00000100644, ENSG00000185950, ENSG00000255346, ENSG0000…	1059	469	16792	1.62284	0.999649	0.0493742	0.0479586
GOTERM_BP_ALL	GO:0042886~amide transport	33	2.25718	0.00136838	ENSG00000130037, ENSG00000106128, ENSG00000156026, ENSG00000071054, ENSG00000106327, ENSG00000136573, ENSG00000158445, ENSG00000007402, ENSG00000118432, ENSG00000003147, ENSG00000184160, ENSG00000171316, ENSG00000164850, ENSG00000102606, ENSG00000008196, ENSG00000169047, ENSG00000142185, ENSG00000100644, ENSG00000185950, ENSG00000106089, ENSG00000162992, ENSG00000165269, ENSG00000165029, ENSG0000…	1059	289	16792	1.8106	0.999949	0.0571082	0.0554709
GOTERM_BP_ALL	GO:0046879~hormone secretion	33	2.25718	0.00191073	ENSG00000130037, ENSG00000106128, ENSG00000156026, ENSG00000071054, ENSG00000106327, ENSG00000136573, ENSG00000158445, ENSG00000007402, ENSG00000118432, ENSG00000003147, ENSG00000184160, ENSG00000171316, ENSG00000164850, ENSG00000102606, ENSG00000008196, ENSG00000169047, ENSG00000142185, ENSG00000100644, ENSG00000185950, ENSG00000106089, ENSG00000162992, ENSG00000053438, ENSG00000156299, ENSG0000…	1059	295	16792	1.77377	0.999999	0.0703851	0.0683672
GOTERM_BP_ALL	GO:0009914~hormone transport	33	2.25718	0.00338555	ENSG00000130037, ENSG00000106128, ENSG00000156026, ENSG00000071054, ENSG00000106327, ENSG00000136573, ENSG00000158445, ENSG00000007402, ENSG00000118432, ENSG00000003147, ENSG00000184160, ENSG00000171316, ENSG00000164850, ENSG00000102606, ENSG00000008196, ENSG00000169047, ENSG00000142185, ENSG00000100644, ENSG00000185950, ENSG00000106089, ENSG00000162992, ENSG00000053438, ENSG00000156299, ENSG0000…	1059	306	16792	1.71001	1	0.105361	0.10234
GOTERM_BP_ALL	GO:1903530~regulation of secretion by cell	58	3.96717	0.00366578	ENSG00000174130, ENSG00000130037, ENSG00000106128, ENSG00000156026, ENSG00000071054, ENSG00000069974, ENSG00000106327, ENSG00000097007, ENSG00000170890, ENSG00000136573, ENSG00000158445, ENSG00000114861, ENSG00000007402, ENSG00000118432, ENSG00000164850, ENSG00000102606, ENSG00000136770, ENSG00000142185, ENSG00000185950, ENSG00000106089, ENSG00000162992, ENSG00000087085, ENSG00000053438, ENSG0000…	1059	630	16792	1.4598	1	0.109893	0.106742
GOTERM_BP_ALL	GO:0051046~regulation of secretion	61	4.17237	0.00564507	ENSG00000174130, ENSG00000130037, ENSG00000106128, ENSG00000156026, ENSG00000071054, ENSG00000069974, ENSG00000106327, ENSG00000097007, ENSG00000170890, ENSG00000136573, ENSG00000158445, ENSG00000114861, ENSG00000007402, ENSG00000118432, ENSG00000164850, ENSG00000102606, ENSG00000136770, ENSG00000142185, ENSG00000185950, ENSG00000106089, ENSG00000162992, ENSG00000087085, ENSG00000053438, ENSG0000…	1059	683	16792	1.41617	1	0.146955	0.142742
GOTERM_BP_ALL	GO:0070201~regulation of establishment of protein localization	71	4.85636	0.00567873	ENSG00000174130, ENSG00000130037, ENSG00000156026, ENSG00000084090, ENSG00000071054, ENSG00000097007, ENSG00000157110, ENSG00000170890, ENSG00000136573, ENSG00000158445, ENSG00000114861, ENSG00000007402, ENSG00000118432, ENSG00000164850, ENSG00000136770, ENSG00000142185, ENSG00000159055, ENSG00000142627, ENSG00000185950, ENSG00000106089, ENSG00000162992, ENSG00000087085, ENSG00000053438, ENSG0000…	1059	820	16792	1.37294	1	0.146955	0.142742
GOTERM_BP_ALL	GO:0051223~regulation of protein transport	65	4.44596	0.00727736	ENSG00000174130, ENSG00000130037, ENSG00000156026, ENSG00000084090, ENSG00000071054, ENSG00000097007, ENSG00000157110, ENSG00000170890, ENSG00000136573, ENSG00000158445, ENSG00000114861, ENSG00000007402, ENSG00000118432, ENSG00000164850, ENSG00000136770, ENSG00000142185, ENSG00000159055, ENSG00000185950, ENSG00000106089, ENSG00000162992, ENSG00000087085, ENSG00000053438, ENSG00000198373, ENSG0000…	1059	746	16792	1.3816	1	0.169363	0.164507
GOTERM_BP_DIRECT	GO:0050796~regulation of insulin secretion	11	0.752394	0.0088414	ENSG00000184160, ENSG00000130037, ENSG00000008196, ENSG00000158445, ENSG00000106089, ENSG00000162992, ENSG00000091428, ENSG00000118432, ENSG00000133794, ENSG00000007402, ENSG00000003147	1059	67	16792	2.6033	1	1	0.998935
GOTERM_BP_ALL	GO:0090277~positive regulation of peptide hormone secretion	13	0.889193	0.00979964	ENSG00000106128, ENSG00000156026, ENSG00000106327, ENSG00000136573, ENSG00000164850, ENSG00000102606, ENSG00000118702, ENSG00000142185, ENSG00000100644, ENSG00000183044, ENSG00000185950, ENSG00000124766, ENSG00000053438	1059	89	16792	2.31611	1	0.207042	0.201106
GOTERM_BP_DIRECT	GO:0032024~positive regulation of insulin secretion	8	0.547196	0.0132181	ENSG00000164850, ENSG00000156026, ENSG00000142185, ENSG00000183044, ENSG00000185950, ENSG00000136573, ENSG00000124766, ENSG00000053438	1059	41	16792	3.09395	1	1	0.998935
GOTERM_BP_ALL	GO:0002793~positive regulation of peptide secretion	13	0.889193	0.0136851	ENSG00000106128, ENSG00000156026, ENSG00000106327, ENSG00000136573, ENSG00000164850, ENSG00000102606, ENSG00000118702, ENSG00000142185, ENSG00000100644, ENSG00000183044, ENSG00000185950, ENSG00000124766, ENSG00000053438	1059	93	16792	2.2165	1	0.260017	0.252563
GOTERM_BP_ALL	GO:0030073~insulin secretion	18	1.23119	0.0143548	ENSG00000156026, ENSG00000156299, ENSG00000071054, ENSG00000141959, ENSG00000136573, ENSG00000164182, ENSG00000158445, ENSG00000176406, ENSG00000164850, ENSG00000169047, ENSG00000142185, ENSG00000100644, ENSG00000183044, ENSG00000185950, ENSG00000124766, ENSG00000162992, ENSG00000091428, ENSG00000053438	1059	151	16792	1.89018	1	0.272026	0.264226
GOTERM_BP_ALL	GO:0046887~positive regulation of hormone secretion	15	1.02599	0.0153072	ENSG00000106128, ENSG00000156026, ENSG00000106327, ENSG00000136573, ENSG00000176887, ENSG00000164850, ENSG00000102606, ENSG00000118702, ENSG00000142185, ENSG00000100644, ENSG00000183044, ENSG00000185950, ENSG00000124766, ENSG00000122641, ENSG00000053438	1059	117	16792	2.03288	1	0.281286	0.273221
GOTERM_BP_ALL	GO:0010817~regulation of hormone levels	43	2.94118	0.0166182	ENSG00000130037, ENSG00000106128, ENSG00000156026, ENSG00000071054, ENSG00000106327, ENSG00000136573, ENSG00000158445, ENSG00000007402, ENSG00000118432, ENSG00000003147, ENSG00000042832, ENSG00000184160, ENSG00000171316, ENSG00000164850, ENSG00000102606, ENSG00000008196, ENSG00000169047, ENSG00000100867, ENSG00000142185, ENSG00000100644, ENSG00000185950, ENSG00000109472, ENSG00000106089, ENSG0000…	1059	475	16792	1.43543	1	0.300711	0.292089
GOTERM_BP_ALL	GO:0032940~secretion by cell	77	5.26676	0.0250232	ENSG00000127022, ENSG00000174130, ENSG00000130037, ENSG00000106128, ENSG00000156026, ENSG00000091583, ENSG00000071054, ENSG00000069974, ENSG00000174695, ENSG00000106327, ENSG00000097007, ENSG00000170890, ENSG00000112685, ENSG00000136573, ENSG00000158445, ENSG00000114861, ENSG00000007402, ENSG00000154764, ENSG00000118432, ENSG00000164850, ENSG00000102606, ENSG00000168214, ENSG00000136770, ENSG0000…	1059	966	16792	1.26392	1	0.392756	0.381496
GOTERM_BP_ALL	GO:0023061~signal release	37	2.53078	0.0342091	ENSG00000130037, ENSG00000106128, ENSG00000156026, ENSG00000071054, ENSG00000106327, ENSG00000136573, ENSG00000158445, ENSG00000007402, ENSG00000118432, ENSG00000154764, ENSG00000003147, ENSG00000184160, ENSG00000171316, ENSG00000164850, ENSG00000102606, ENSG00000008196, ENSG00000169047, ENSG00000142185, ENSG00000100644, ENSG00000185950, ENSG00000106089, ENSG00000162992, ENSG00000053438, ENSG0000…	1059	417	16792	1.40693	1	0.488122	0.474127
GOTERM_BP_ALL	GO:1903532~positive regulation of secretion by cell	30	2.05198	0.0397475	ENSG00000106128, ENSG00000158869, ENSG00000156026, ENSG00000069974, ENSG00000106327, ENSG00000097007, ENSG00000170890, ENSG00000136573, ENSG00000158445, ENSG00000164850, ENSG00000102606, ENSG00000142185, ENSG00000100644, ENSG00000185950, ENSG00000106089, ENSG00000087085, ENSG00000053438, ENSG00000091592, ENSG00000197122, ENSG00000181031, ENSG00000171497, ENSG00000196535, ENSG00000176887, ENSG0000…	1059	327	16792	1.45472	1	0.534407	0.519086
GOTERM_BP_ALL	GO:0071705~nitrogen compound transport	58	3.96717	0.0483533	ENSG00000107611, ENSG00000130037, ENSG00000106128, ENSG00000156026, ENSG00000071054, ENSG00000106327, ENSG00000091664, ENSG00000136573, ENSG00000158445, ENSG00000169062, ENSG00000007402, ENSG00000118432, ENSG00000164850, ENSG00000102606, ENSG00000142185, ENSG00000205323, ENSG00000160294, ENSG00000185950, ENSG00000106089, ENSG00000162992, ENSG00000165269, ENSG00000072858, ENSG00000165029, ENSG0000…	1059	725	16792	1.26852	1	0.616804	0.59912
GOTERM_BP_ALL	GO:0046903~secretion	83	5.67715	0.0577878	ENSG00000127022, ENSG00000174130, ENSG00000130037, ENSG00000106128, ENSG00000156026, ENSG00000091583, ENSG00000071054, ENSG00000069974, ENSG00000174695, ENSG00000106327, ENSG00000097007, ENSG00000170890, ENSG00000112685, ENSG00000136573, ENSG00000158445, ENSG00000114861, ENSG00000007402, ENSG00000154764, ENSG00000118432, ENSG00000164850, ENSG00000102606, ENSG00000168214, ENSG00000136770, ENSG0000…	1059	1098	16792	1.19862	1	0.677176	0.657761
GOTERM_BP_ALL	GO:0032024~positive regulation of insulin secretion	9	0.615595	0.0676528	ENSG00000164850, ENSG00000156026, ENSG00000142185, ENSG00000100644, ENSG00000183044, ENSG00000185950, ENSG00000136573, ENSG00000124766, ENSG00000053438	1059	69	16792	2.06824	1	0.743504	0.722187
GOTERM_BP_ALL	GO:0051047~positive regulation of secretion	30	2.05198	0.0908294	ENSG00000106128, ENSG00000158869, ENSG00000156026, ENSG00000069974, ENSG00000106327, ENSG00000097007, ENSG00000170890, ENSG00000136573, ENSG00000158445, ENSG00000164850, ENSG00000102606, ENSG00000142185, ENSG00000100644, ENSG00000185950, ENSG00000106089, ENSG00000087085, ENSG00000053438, ENSG00000091592, ENSG00000197122, ENSG00000181031, ENSG00000171497, ENSG00000196535, ENSG00000176887, ENSG0000…	1059	355	16792	1.33998	1	0.867445	0.842575
GOTERM_BP_ALL	GO:0050714~positive regulation of protein secretion	19	1.29959	0.129369	ENSG00000091592, ENSG00000156026, ENSG00000197122, ENSG00000097007, ENSG00000181031, ENSG00000170890, ENSG00000136573, ENSG00000171497, ENSG00000196535, ENSG00000164850, ENSG00000114251, ENSG00000142185, ENSG00000100644, ENSG00000183044, ENSG00000185950, ENSG00000000938, ENSG00000124766, ENSG00000087085, ENSG00000053438	1059	214	16792	1.40782	1	1	0.971464
GOTERM_BP_ALL	GO:0051049~regulation of transport	124	8.48153	0.166664	ENSG00000174130, ENSG00000130037, ENSG00000156026, ENSG00000069974, ENSG00000106327, ENSG00000097007, ENSG00000157110, ENSG00000136531, ENSG00000158445, ENSG00000114861, ENSG00000007402, ENSG00000118432, ENSG00000164850, ENSG00000167202, ENSG00000162430, ENSG00000136770, ENSG00000185950, ENSG00000255346, ENSG00000143473, ENSG00000165029, ENSG00000053438, ENSG00000198176, ENSG00000197122, ENSG0000…	1059	1796	16792	1.09477	1	1	0.971464
Annotation Cluster 20	Enrichment Score: 2.328065593714723
Category	Term	Count	%	PValue	Genes	List Total	Pop Hits	Pop Total	Fold Enrichment	Bonferroni	Benjamini	FDR
GOTERM_BP_ALL	GO:0007010~cytoskeleton organization	99	6.77155	0.00105039	ENSG00000064042, ENSG00000113657, ENSG00000097007, ENSG00000169220, ENSG00000114861, ENSG00000013810, ENSG00000171811, ENSG00000147439, ENSG00000178104, ENSG00000197122, ENSG00000072110, ENSG00000111229, ENSG00000171431, ENSG00000198218, ENSG00000134369, ENSG00000120645, ENSG00000077080, ENSG00000087274, ENSG00000186635, ENSG00000160789, ENSG00000132436, ENSG00000196584, ENSG00000119185, ENSG0000…	1059	1144	16792	1.37219	0.999494	0.0473989	0.04604
GOTERM_BP_ALL	GO:1902589~single-organism organelle organization	130	8.89193	0.00241544	ENSG00000064042, ENSG00000163913, ENSG00000197771, ENSG00000113657, ENSG00000097007, ENSG00000169220, ENSG00000151413, ENSG00000114861, ENSG00000013810, ENSG00000171811, ENSG00000147439, ENSG00000198176, ENSG00000178104, ENSG00000197122, ENSG00000072110, ENSG00000111229, ENSG00000171431, ENSG00000153823, ENSG00000134369, ENSG00000120645, ENSG00000173726, ENSG00000118965, ENSG00000163535, ENSG0000…	1059	1612	16792	1.27875	1	0.0809095	0.0785898
GOTERM_BP_ALL	GO:0030036~actin cytoskeleton organization	50	3.41997	0.00980724	ENSG00000064042, ENSG00000106526, ENSG00000113657, ENSG00000097007, ENSG00000170890, ENSG00000044115, ENSG00000114861, ENSG00000196405, ENSG00000134278, ENSG00000196923, ENSG00000147439, ENSG00000142185, ENSG00000183853, ENSG00000154553, ENSG00000178104, ENSG00000197122, ENSG00000072110, ENSG00000111229, ENSG00000159842, ENSG00000154556, ENSG00000120645, ENSG00000163171, ENSG00000124126, ENSG0000…	1059	553	16792	1.43368	1	0.207042	0.201106
GOTERM_BP_ALL	GO:0030029~actin filament-based process	57	3.89877	0.0195813	ENSG00000130037, ENSG00000064042, ENSG00000106526, ENSG00000113657, ENSG00000097007, ENSG00000170890, ENSG00000137942, ENSG00000044115, ENSG00000114861, ENSG00000196405, ENSG00000134278, ENSG00000196923, ENSG00000147439, ENSG00000142185, ENSG00000183853, ENSG00000154553, ENSG00000178104, ENSG00000197122, ENSG00000072110, ENSG00000111229, ENSG00000159167, ENSG00000159842, ENSG00000154556, ENSG0000…	1059	672	16792	1.34497	1	0.334225	0.324643
Annotation Cluster 21	Enrichment Score: 2.207465307732187
Category	Term	Count	%	PValue	Genes	List Total	Pop Hits	Pop Total	Fold Enrichment	Bonferroni	Benjamini	FDR
GOTERM_BP_ALL	GO:0006357~regulation of transcription from RNA polymerase II promoter	159	10.8755	2.09799e-05	ENSG00000106689, ENSG00000106327, ENSG00000186918, ENSG00000097007, ENSG00000066468, ENSG00000112561, ENSG00000196843, ENSG00000114861, ENSG00000138433, ENSG00000154764, ENSG00000164330, ENSG00000143995, ENSG00000142784, ENSG00000169744, ENSG00000164850, ENSG00000164736, ENSG00000124831, ENSG00000183258, ENSG00000123066, ENSG00000108465, ENSG00000176165, ENSG00000198176, ENSG00000006704, ENSG0000…	1059	1835	16792	1.37394	0.14058	0.00244315	0.0023731
GOTERM_BP_ALL	GO:0048522~positive regulation of cellular process	359	24.5554	2.38712e-05	ENSG00000174130, ENSG00000163918, ENSG00000106689, ENSG00000156026, ENSG00000069974, ENSG00000106327, ENSG00000113657, ENSG00000179388, ENSG00000066468, ENSG00000157110, ENSG00000169220, ENSG00000171540, ENSG00000158445, ENSG00000171302, ENSG00000112561, ENSG00000114861, ENSG00000118432, ENSG00000154764, ENSG00000143995, ENSG00000164330, ENSG00000185033, ENSG00000143878, ENSG00000101558, ENSG0000…	1059	4744	16792	1.19993	0.158338	0.00265154	0.00257552
GOTERM_BP_ALL	GO:0048518~positive regulation of biological process	393	26.881	3.82782e-05	ENSG00000163918, ENSG00000156026, ENSG00000137868, ENSG00000069974, ENSG00000113657, ENSG00000179388, ENSG00000066468, ENSG00000169220, ENSG00000157110, ENSG00000171540, ENSG00000114861, ENSG00000158445, ENSG00000171302, ENSG00000112561, ENSG00000101558, ENSG00000185950, ENSG00000138606, ENSG00000111229, ENSG00000134243, ENSG00000204301, ENSG00000167178, ENSG00000092853, ENSG00000101665, ENSG0000…	1059	5285	16792	1.17911	0.2415	0.00394812	0.00383493
GOTERM_BP_ALL	GO:1902679~negative regulation of RNA biosynthetic process	107	7.31874	0.000177714	ENSG00000143190, ENSG00000123064, ENSG00000066468, ENSG00000196843, ENSG00000114861, ENSG00000138433, ENSG00000122779, ENSG00000142784, ENSG00000087206, ENSG00000197409, ENSG00000164736, ENSG00000124831, ENSG00000176165, ENSG00000197122, ENSG00000156650, ENSG00000174306, ENSG00000133794, ENSG00000158711, ENSG00000163132, ENSG00000086102, ENSG00000183087, ENSG00000165671, ENSG00000101665, ENSG0000…	1059	1194	16792	1.42097	0.722903	0.014205	0.0137978
GOTERM_BP_DIRECT	GO:0045944~positive regulation of transcription from RNA polymerase II promoter	91	6.22435	0.000182613	ENSG00000106689, ENSG00000177565, ENSG00000137709, ENSG00000106327, ENSG00000198300, ENSG00000175029, ENSG00000066468, ENSG00000170890, ENSG00000112561, ENSG00000114861, ENSG00000167081, ENSG00000154764, ENSG00000164330, ENSG00000171735, ENSG00000143995, ENSG00000169744, ENSG00000164850, ENSG00000168214, ENSG00000107290, ENSG00000161021, ENSG00000123388, ENSG00000164736, ENSG00000100784, ENSG0000…	1059	981	16792	1.47089	0.496485	0.171565	0.171337
GOTERM_BP_ALL	GO:0045892~negative regulation of transcription, DNA-templated	102	6.97674	0.000201635	ENSG00000143190, ENSG00000066468, ENSG00000196843, ENSG00000114861, ENSG00000138433, ENSG00000122779, ENSG00000142784, ENSG00000087206, ENSG00000197409, ENSG00000164736, ENSG00000124831, ENSG00000176165, ENSG00000197122, ENSG00000156650, ENSG00000174306, ENSG00000133794, ENSG00000158711, ENSG00000163132, ENSG00000086102, ENSG00000183087, ENSG00000165671, ENSG00000101665, ENSG00000166925, ENSG0000…	1059	1130	16792	1.43129	0.766868	0.0147051	0.0142835
GOTERM_BP_ALL	GO:1903507~negative regulation of nucleic acid-templated transcription	105	7.18194	0.00025111	ENSG00000143190, ENSG00000123064, ENSG00000066468, ENSG00000196843, ENSG00000114861, ENSG00000138433, ENSG00000122779, ENSG00000142784, ENSG00000087206, ENSG00000197409, ENSG00000164736, ENSG00000124831, ENSG00000176165, ENSG00000197122, ENSG00000156650, ENSG00000174306, ENSG00000133794, ENSG00000158711, ENSG00000163132, ENSG00000086102, ENSG00000183087, ENSG00000165671, ENSG00000101665, ENSG0000…	1059	1177	16792	1.41455	0.836916	0.0172668	0.0167718
GOTERM_BP_ALL	GO:0048523~negative regulation of cellular process	320	21.8878	0.000335232	ENSG00000129562, ENSG00000143190, ENSG00000163913, ENSG00000113657, ENSG00000179388, ENSG00000066468, ENSG00000169220, ENSG00000153317, ENSG00000138835, ENSG00000196843, ENSG00000158445, ENSG00000114861, ENSG00000118432, ENSG00000154764, ENSG00000143995, ENSG00000120875, ENSG00000142784, ENSG00000136770, ENSG00000185033, ENSG00000143878, ENSG00000101558, ENSG00000185950, ENSG00000107099, ENSG0000…	1059	4300	16792	1.18002	0.911178	0.0205116	0.0199236
GOTERM_BP_ALL	GO:0045893~positive regulation of transcription, DNA-templated	116	7.93434	0.000455523	ENSG00000106689, ENSG00000106327, ENSG00000066468, ENSG00000112561, ENSG00000114861, ENSG00000154764, ENSG00000164330, ENSG00000122779, ENSG00000143995, ENSG00000169744, ENSG00000164850, ENSG00000164736, ENSG00000183258, ENSG00000108465, ENSG00000198176, ENSG00000197122, ENSG00000156650, ENSG00000153823, ENSG00000169071, ENSG00000133794, ENSG00000163132, ENSG00000204301, ENSG00000165671, ENSG0000…	1059	1349	16792	1.36349	0.962749	0.0254951	0.0247642
GOTERM_BP_ALL	GO:1903508~positive regulation of nucleic acid-templated transcription	116	7.93434	0.000455523	ENSG00000106689, ENSG00000106327, ENSG00000066468, ENSG00000112561, ENSG00000114861, ENSG00000154764, ENSG00000164330, ENSG00000122779, ENSG00000143995, ENSG00000169744, ENSG00000164850, ENSG00000164736, ENSG00000183258, ENSG00000108465, ENSG00000198176, ENSG00000197122, ENSG00000156650, ENSG00000153823, ENSG00000169071, ENSG00000133794, ENSG00000163132, ENSG00000204301, ENSG00000165671, ENSG0000…	1059	1349	16792	1.36349	0.962749	0.0254951	0.0247642
GOTERM_BP_ALL	GO:0051253~negative regulation of RNA metabolic process	108	7.38714	0.000484735	ENSG00000143190, ENSG00000123064, ENSG00000066468, ENSG00000196843, ENSG00000114861, ENSG00000138433, ENSG00000122779, ENSG00000142784, ENSG00000087206, ENSG00000197409, ENSG00000164736, ENSG00000124831, ENSG00000176165, ENSG00000197122, ENSG00000156650, ENSG00000174306, ENSG00000133794, ENSG00000158711, ENSG00000163132, ENSG00000086102, ENSG00000183087, ENSG00000165671, ENSG00000101665, ENSG0000…	1059	1240	16792	1.38105	0.969836	0.0265135	0.0257534
GOTERM_BP_ALL	GO:2000113~negative regulation of cellular macromolecule biosynthetic process	114	7.79754	0.000510795	ENSG00000143190, ENSG00000066468, ENSG00000196843, ENSG00000114861, ENSG00000138433, ENSG00000122779, ENSG00000142784, ENSG00000087206, ENSG00000197409, ENSG00000164736, ENSG00000124831, ENSG00000176165, ENSG00000197122, ENSG00000156650, ENSG00000153823, ENSG00000174306, ENSG00000133794, ENSG00000158711, ENSG00000163132, ENSG00000086102, ENSG00000183087, ENSG00000165671, ENSG00000101665, ENSG0000…	1059	1324	16792	1.36529	0.975013	0.0275219	0.0267329
GOTERM_BP_ALL	GO:0045944~positive regulation of transcription from RNA polymerase II promoter	93	6.36115	0.000537721	ENSG00000106689, ENSG00000177565, ENSG00000137709, ENSG00000106327, ENSG00000198300, ENSG00000175029, ENSG00000066468, ENSG00000170890, ENSG00000112561, ENSG00000114861, ENSG00000167081, ENSG00000154764, ENSG00000164330, ENSG00000171735, ENSG00000143995, ENSG00000169744, ENSG00000164850, ENSG00000168214, ENSG00000107290, ENSG00000161021, ENSG00000123388, ENSG00000164736, ENSG00000100784, ENSG0000…	1059	1041	16792	1.41657	0.97943	0.0285467	0.0277282
GOTERM_BP_ALL	GO:0051254~positive regulation of RNA metabolic process	120	8.20793	0.000605157	ENSG00000106689, ENSG00000106327, ENSG00000066468, ENSG00000112561, ENSG00000114861, ENSG00000154764, ENSG00000164330, ENSG00000122779, ENSG00000143995, ENSG00000169744, ENSG00000164850, ENSG00000164736, ENSG00000183258, ENSG00000108465, ENSG00000198176, ENSG00000197122, ENSG00000156650, ENSG00000153823, ENSG00000169071, ENSG00000133794, ENSG00000163132, ENSG00000204301, ENSG00000165671, ENSG0000…	1059	1415	16792	1.34472	0.987363	0.0312088	0.030314
GOTERM_BP_ALL	GO:0010558~negative regulation of macromolecule biosynthetic process	120	8.20793	0.000661184	ENSG00000143190, ENSG00000123064, ENSG00000066468, ENSG00000196843, ENSG00000114861, ENSG00000138433, ENSG00000122779, ENSG00000142784, ENSG00000087206, ENSG00000197409, ENSG00000164736, ENSG00000124831, ENSG00000176165, ENSG00000197122, ENSG00000156650, ENSG00000153823, ENSG00000174306, ENSG00000133794, ENSG00000158711, ENSG00000163132, ENSG00000086102, ENSG00000183087, ENSG00000165671, ENSG0000…	1059	1418	16792	1.34187	0.99157	0.033151	0.0322006
GOTERM_BP_ALL	GO:1902680~positive regulation of RNA biosynthetic process	116	7.93434	0.000821795	ENSG00000106689, ENSG00000106327, ENSG00000066468, ENSG00000112561, ENSG00000114861, ENSG00000154764, ENSG00000164330, ENSG00000122779, ENSG00000143995, ENSG00000169744, ENSG00000164850, ENSG00000164736, ENSG00000183258, ENSG00000108465, ENSG00000198176, ENSG00000197122, ENSG00000156650, ENSG00000153823, ENSG00000169071, ENSG00000133794, ENSG00000163132, ENSG00000204301, ENSG00000165671, ENSG0000…	1059	1369	16792	1.34357	0.997359	0.0395558	0.0384217
GOTERM_BP_DIRECT	GO:0045893~positive regulation of transcription, DNA-templated	52	3.55677	0.000898238	ENSG00000106689, ENSG00000177565, ENSG00000112561, ENSG00000154764, ENSG00000122779, ENSG00000164736, ENSG00000162992, ENSG00000152495, ENSG00000155760, ENSG00000139618, ENSG00000197122, ENSG00000156650, ENSG00000109906, ENSG00000176887, ENSG00000133794, ENSG00000169071, ENSG00000134323, ENSG00000084764, ENSG00000196628, ENSG00000166167, ENSG00000114251, ENSG00000204301, ENSG00000165671, ENSG0000…	1059	515	16792	1.60104	0.965823	0.349067	0.348602
GOTERM_BP_ALL	GO:0006366~transcription from RNA polymerase II promoter	147	10.0547	0.00111712	ENSG00000106689, ENSG00000143190, ENSG00000106327, ENSG00000097007, ENSG00000066468, ENSG00000112561, ENSG00000114861, ENSG00000154764, ENSG00000164330, ENSG00000122779, ENSG00000143995, ENSG00000142784, ENSG00000169744, ENSG00000164850, ENSG00000102804, ENSG00000164736, ENSG00000183258, ENSG00000108465, ENSG00000198176, ENSG00000156650, ENSG00000153823, ENSG00000174306, ENSG00000169071, ENSG0000…	1059	1820	16792	1.28071	0.999688	0.0494822	0.0480635
GOTERM_BP_ALL	GO:0045934~negative regulation of nucleobase-containing compound metabolic process	115	7.86594	0.00118067	ENSG00000143190, ENSG00000123064, ENSG00000066468, ENSG00000196843, ENSG00000114861, ENSG00000138433, ENSG00000122779, ENSG00000142784, ENSG00000087206, ENSG00000197409, ENSG00000164850, ENSG00000164736, ENSG00000124831, ENSG00000176165, ENSG00000197122, ENSG00000156650, ENSG00000153823, ENSG00000174306, ENSG00000133794, ENSG00000158711, ENSG00000163132, ENSG00000086102, ENSG00000183087, ENSG0000…	1059	1371	16792	1.33005	0.999803	0.0516631	0.0501819
GOTERM_BP_ALL	GO:0045935~positive regulation of nucleobase-containing compound metabolic process	135	9.23393	0.00133608	ENSG00000163918, ENSG00000106689, ENSG00000106327, ENSG00000066468, ENSG00000112561, ENSG00000114861, ENSG00000154764, ENSG00000164330, ENSG00000122779, ENSG00000143995, ENSG00000087206, ENSG00000169744, ENSG00000164850, ENSG00000164736, ENSG00000183258, ENSG00000165029, ENSG00000108465, ENSG00000198176, ENSG00000197122, ENSG00000156650, ENSG00000153823, ENSG00000169071, ENSG00000133794, ENSG0000…	1059	1658	16792	1.29109	0.999936	0.0563003	0.0546862
GOTERM_BP_ALL	GO:0051172~negative regulation of nitrogen compound metabolic process	124	8.48153	0.00153439	ENSG00000143190, ENSG00000123064, ENSG00000066468, ENSG00000196843, ENSG00000114861, ENSG00000138433, ENSG00000122779, ENSG00000142784, ENSG00000087206, ENSG00000197409, ENSG00000164850, ENSG00000164736, ENSG00000124831, ENSG00000176165, ENSG00000197122, ENSG00000156650, ENSG00000153823, ENSG00000174306, ENSG00000133794, ENSG00000158711, ENSG00000163132, ENSG00000086102, ENSG00000183087, ENSG0000…	1059	1506	16792	1.30558	0.999985	0.0608526	0.0591079
GOTERM_BP_ALL	GO:0010629~negative regulation of gene expression	122	8.34473	0.00172474	ENSG00000143190, ENSG00000066468, ENSG00000196843, ENSG00000114861, ENSG00000138433, ENSG00000122779, ENSG00000142784, ENSG00000087206, ENSG00000197409, ENSG00000164850, ENSG00000164736, ENSG00000124831, ENSG00000176165, ENSG00000197122, ENSG00000156650, ENSG00000076555, ENSG00000174306, ENSG00000133794, ENSG00000158711, ENSG00000156414, ENSG00000163132, ENSG00000086102, ENSG00000183087, ENSG0000…	1059	1485	16792	1.30269	0.999996	0.0659849	0.064093
GOTERM_BP_ALL	GO:0048519~negative regulation of biological process	334	22.8454	0.00192223	ENSG00000129562, ENSG00000143190, ENSG00000163913, ENSG00000113657, ENSG00000179388, ENSG00000066468, ENSG00000169220, ENSG00000153317, ENSG00000138835, ENSG00000196843, ENSG00000158445, ENSG00000114861, ENSG00000118432, ENSG00000154764, ENSG00000143995, ENSG00000120875, ENSG00000142784, ENSG00000136770, ENSG00000185033, ENSG00000143878, ENSG00000101558, ENSG00000185950, ENSG00000107099, ENSG0000…	1059	4623	16792	1.14559	0.999999	0.0704493	0.0684295
GOTERM_BP_ALL	GO:0009893~positive regulation of metabolic process	229	15.6635	0.00219965	ENSG00000174130, ENSG00000163918, ENSG00000106689, ENSG00000069974, ENSG00000106327, ENSG00000066468, ENSG00000157110, ENSG00000112561, ENSG00000114861, ENSG00000154764, ENSG00000143995, ENSG00000164330, ENSG00000185950, ENSG00000255346, ENSG00000197122, ENSG00000137073, ENSG00000163132, ENSG00000204301, ENSG00000183087, ENSG00000165671, ENSG00000092853, ENSG00000101665, ENSG00000108175, ENSG0000…	1059	3052	16792	1.18975	1	0.0761877	0.0740034
GOTERM_BP_ALL	GO:0031327~negative regulation of cellular biosynthetic process	121	8.27633	0.00221599	ENSG00000143190, ENSG00000123064, ENSG00000066468, ENSG00000196843, ENSG00000114861, ENSG00000138433, ENSG00000122779, ENSG00000142784, ENSG00000087206, ENSG00000197409, ENSG00000164736, ENSG00000124831, ENSG00000176165, ENSG00000197122, ENSG00000156650, ENSG00000153823, ENSG00000174306, ENSG00000133794, ENSG00000158711, ENSG00000163132, ENSG00000086102, ENSG00000183087, ENSG00000165671, ENSG0000…	1059	1480	16792	1.29637	1	0.0761877	0.0740034
GOTERM_BP_ALL	GO:0031325~positive regulation of cellular metabolic process	214	14.6375	0.00257237	ENSG00000174130, ENSG00000163918, ENSG00000106689, ENSG00000069974, ENSG00000106327, ENSG00000066468, ENSG00000157110, ENSG00000112561, ENSG00000114861, ENSG00000154764, ENSG00000143995, ENSG00000164330, ENSG00000185950, ENSG00000255346, ENSG00000197122, ENSG00000163132, ENSG00000204301, ENSG00000183087, ENSG00000165671, ENSG00000092853, ENSG00000101665, ENSG00000108175, ENSG00000166529, ENSG0000…	1059	2839	16792	1.19524	1	0.0832848	0.080897
GOTERM_BP_ALL	GO:0010604~positive regulation of macromolecule metabolic process	215	14.7059	0.00264855	ENSG00000174130, ENSG00000163918, ENSG00000106689, ENSG00000069974, ENSG00000106327, ENSG00000066468, ENSG00000157110, ENSG00000112561, ENSG00000114861, ENSG00000154764, ENSG00000143995, ENSG00000164330, ENSG00000185950, ENSG00000197122, ENSG00000137073, ENSG00000163132, ENSG00000204301, ENSG00000183087, ENSG00000165671, ENSG00000092853, ENSG00000101665, ENSG00000108175, ENSG00000166529, ENSG0000…	1059	2856	16792	1.19368	1	0.0846129	0.082187
GOTERM_BP_ALL	GO:0009890~negative regulation of biosynthetic process	122	8.34473	0.00268775	ENSG00000143190, ENSG00000123064, ENSG00000066468, ENSG00000196843, ENSG00000114861, ENSG00000138433, ENSG00000122779, ENSG00000142784, ENSG00000087206, ENSG00000197409, ENSG00000164850, ENSG00000164736, ENSG00000124831, ENSG00000176165, ENSG00000197122, ENSG00000156650, ENSG00000153823, ENSG00000174306, ENSG00000133794, ENSG00000158711, ENSG00000163132, ENSG00000086102, ENSG00000183087, ENSG0000…	1059	1504	16792	1.28623	1	0.0851122	0.082672
GOTERM_BP_ALL	GO:0031328~positive regulation of cellular biosynthetic process	137	9.37073	0.00341234	ENSG00000174130, ENSG00000163918, ENSG00000106689, ENSG00000106327, ENSG00000066468, ENSG00000112561, ENSG00000169062, ENSG00000114861, ENSG00000154764, ENSG00000164330, ENSG00000122779, ENSG00000143995, ENSG00000169744, ENSG00000164850, ENSG00000185950, ENSG00000160255, ENSG00000164736, ENSG00000183258, ENSG00000165029, ENSG00000108465, ENSG00000198176, ENSG00000197122, ENSG00000156650, ENSG0000…	1059	1729	16792	1.25641	1	0.105739	0.102707
GOTERM_BP_ALL	GO:0009891~positive regulation of biosynthetic process	139	9.50752	0.00353905	ENSG00000174130, ENSG00000163918, ENSG00000106689, ENSG00000069974, ENSG00000106327, ENSG00000066468, ENSG00000112561, ENSG00000169062, ENSG00000114861, ENSG00000154764, ENSG00000164330, ENSG00000122779, ENSG00000143995, ENSG00000169744, ENSG00000164850, ENSG00000185950, ENSG00000160255, ENSG00000164736, ENSG00000183258, ENSG00000165029, ENSG00000108465, ENSG00000198176, ENSG00000197122, ENSG0000…	1059	1760	16792	1.2523	1	0.107361	0.104283
GOTERM_BP_ALL	GO:0006725~cellular aromatic compound metabolic process	418	28.591	0.00366921	ENSG00000163918, ENSG00000143190, ENSG00000186918, ENSG00000179388, ENSG00000066468, ENSG00000169220, ENSG00000157110, ENSG00000171540, ENSG00000168010, ENSG00000114861, ENSG00000196843, ENSG00000112561, ENSG00000146223, ENSG00000091656, ENSG00000250571, ENSG00000114735, ENSG00000065029, ENSG00000009413, ENSG00000204301, ENSG00000168264, ENSG00000092853, ENSG00000101665, ENSG00000183520, ENSG0000…	1059	5965	16792	1.11115	1	0.109893	0.106742
GOTERM_BP_ALL	GO:0051173~positive regulation of nitrogen compound metabolic process	139	9.50752	0.00412825	ENSG00000163918, ENSG00000106689, ENSG00000106327, ENSG00000066468, ENSG00000112561, ENSG00000169062, ENSG00000114861, ENSG00000154764, ENSG00000164330, ENSG00000122779, ENSG00000143995, ENSG00000087206, ENSG00000169744, ENSG00000164850, ENSG00000160255, ENSG00000164736, ENSG00000183258, ENSG00000165029, ENSG00000108465, ENSG00000198176, ENSG00000197122, ENSG00000156650, ENSG00000153823, ENSG0000…	1059	1767	16792	1.24734	1	0.121162	0.117689
GOTERM_BP_ALL	GO:0010557~positive regulation of macromolecule biosynthetic process	127	8.68673	0.0043098	ENSG00000174130, ENSG00000163918, ENSG00000106689, ENSG00000106327, ENSG00000066468, ENSG00000112561, ENSG00000169062, ENSG00000114861, ENSG00000154764, ENSG00000164330, ENSG00000122779, ENSG00000143995, ENSG00000169744, ENSG00000164850, ENSG00000185950, ENSG00000164736, ENSG00000183258, ENSG00000108465, ENSG00000198176, ENSG00000197122, ENSG00000156650, ENSG00000153823, ENSG00000169071, ENSG0000…	1059	1597	16792	1.26097	1	0.123971	0.120417
GOTERM_BP_ALL	GO:0046483~heterocycle metabolic process	414	28.3174	0.00449517	ENSG00000163918, ENSG00000143190, ENSG00000186918, ENSG00000179388, ENSG00000066468, ENSG00000169220, ENSG00000157110, ENSG00000171540, ENSG00000168010, ENSG00000114861, ENSG00000196843, ENSG00000112561, ENSG00000146223, ENSG00000091656, ENSG00000250571, ENSG00000114735, ENSG00000065029, ENSG00000009413, ENSG00000204301, ENSG00000168264, ENSG00000092853, ENSG00000101665, ENSG00000183520, ENSG0000…	1059	5919	16792	1.10907	1	0.126778	0.123143
GOTERM_BP_ALL	GO:0090304~nucleic acid metabolic process	364	24.8974	0.00523963	ENSG00000163918, ENSG00000106689, ENSG00000143190, ENSG00000106327, ENSG00000186918, ENSG00000179388, ENSG00000066468, ENSG00000157110, ENSG00000169220, ENSG00000171540, ENSG00000168010, ENSG00000196843, ENSG00000112561, ENSG00000114861, ENSG00000154764, ENSG00000143995, ENSG00000164330, ENSG00000142784, ENSG00000146223, ENSG00000091656, ENSG00000250571, ENSG00000006704, ENSG00000197122, ENSG0000…	1059	5158	16792	1.11899	1	0.140632	0.1366
GOTERM_BP_ALL	GO:0006355~regulation of transcription, DNA-templated	262	17.9207	0.00528303	ENSG00000106689, ENSG00000143190, ENSG00000106327, ENSG00000186918, ENSG00000179388, ENSG00000066468, ENSG00000157110, ENSG00000169220, ENSG00000171540, ENSG00000196843, ENSG00000112561, ENSG00000114861, ENSG00000154764, ENSG00000143995, ENSG00000164330, ENSG00000142784, ENSG00000091656, ENSG00000250571, ENSG00000006704, ENSG00000197122, ENSG00000065029, ENSG00000198218, ENSG00000163132, ENSG0000…	1059	3603	16792	1.15304	1	0.141087	0.137042
GOTERM_BP_ALL	GO:1901360~organic cyclic compound metabolic process	428	29.275	0.00529563	ENSG00000163918, ENSG00000143190, ENSG00000186918, ENSG00000179388, ENSG00000066468, ENSG00000169220, ENSG00000157110, ENSG00000171540, ENSG00000168010, ENSG00000114861, ENSG00000196843, ENSG00000112561, ENSG00000146223, ENSG00000091656, ENSG00000250571, ENSG00000114735, ENSG00000065029, ENSG00000009413, ENSG00000204301, ENSG00000168264, ENSG00000092853, ENSG00000101665, ENSG00000183520, ENSG0000…	1059	6149	16792	1.10369	1	0.141087	0.137042
GOTERM_BP_ALL	GO:1903506~regulation of nucleic acid-templated transcription	263	17.9891	0.00590662	ENSG00000106689, ENSG00000143190, ENSG00000106327, ENSG00000186918, ENSG00000179388, ENSG00000066468, ENSG00000157110, ENSG00000169220, ENSG00000171540, ENSG00000196843, ENSG00000112561, ENSG00000114861, ENSG00000154764, ENSG00000143995, ENSG00000164330, ENSG00000142784, ENSG00000091656, ENSG00000250571, ENSG00000006704, ENSG00000197122, ENSG00000072110, ENSG00000065029, ENSG00000198218, ENSG0000…	1059	3625	16792	1.15041	1	0.150161	0.145856
GOTERM_BP_ALL	GO:0031324~negative regulation of cellular metabolic process	177	12.1067	0.00617872	ENSG00000143190, ENSG00000123064, ENSG00000097007, ENSG00000169220, ENSG00000066468, ENSG00000138835, ENSG00000196843, ENSG00000114861, ENSG00000138433, ENSG00000118432, ENSG00000120875, ENSG00000122779, ENSG00000233718, ENSG00000142784, ENSG00000087206, ENSG00000197409, ENSG00000164850, ENSG00000136770, ENSG00000185950, ENSG00000164736, ENSG00000124831, ENSG00000127663, ENSG00000108465, ENSG0000…	1059	2345	16792	1.19684	1	0.153829	0.149419
GOTERM_BP_ALL	GO:0006807~nitrogen compound metabolic process	478	32.6949	0.00637438	ENSG00000163918, ENSG00000143190, ENSG00000186918, ENSG00000179388, ENSG00000160408, ENSG00000114626, ENSG00000066468, ENSG00000169220, ENSG00000157110, ENSG00000171540, ENSG00000168010, ENSG00000114861, ENSG00000196843, ENSG00000112561, ENSG00000136770, ENSG00000101558, ENSG00000146223, ENSG00000091656, ENSG00000250571, ENSG00000183655, ENSG00000114735, ENSG00000179399, ENSG00000065029, ENSG0000…	1059	6948	16792	1.09087	1	0.158155	0.15362
GOTERM_BP_ALL	GO:0006139~nucleobase-containing compound metabolic process	404	27.6334	0.00647012	ENSG00000163918, ENSG00000143190, ENSG00000186918, ENSG00000179388, ENSG00000066468, ENSG00000169220, ENSG00000157110, ENSG00000171540, ENSG00000168010, ENSG00000114861, ENSG00000196843, ENSG00000112561, ENSG00000146223, ENSG00000091656, ENSG00000250571, ENSG00000114735, ENSG00000065029, ENSG00000009413, ENSG00000204301, ENSG00000168264, ENSG00000092853, ENSG00000101665, ENSG00000183520, ENSG0000…	1059	5794	16792	1.10563	1	0.159564	0.154989
GOTERM_BP_ALL	GO:2001141~regulation of RNA biosynthetic process	263	17.9891	0.00768928	ENSG00000106689, ENSG00000143190, ENSG00000106327, ENSG00000186918, ENSG00000179388, ENSG00000066468, ENSG00000157110, ENSG00000169220, ENSG00000171540, ENSG00000196843, ENSG00000112561, ENSG00000114861, ENSG00000154764, ENSG00000143995, ENSG00000164330, ENSG00000142784, ENSG00000091656, ENSG00000250571, ENSG00000006704, ENSG00000197122, ENSG00000072110, ENSG00000065029, ENSG00000198218, ENSG0000…	1059	3644	16792	1.14442	1	0.175686	0.170649
GOTERM_BP_ALL	GO:0097659~nucleic acid-templated transcription	271	18.5363	0.00800334	ENSG00000106689, ENSG00000143190, ENSG00000106327, ENSG00000186918, ENSG00000179388, ENSG00000066468, ENSG00000157110, ENSG00000169220, ENSG00000171540, ENSG00000196843, ENSG00000112561, ENSG00000114861, ENSG00000154764, ENSG00000143995, ENSG00000164330, ENSG00000142784, ENSG00000091656, ENSG00000250571, ENSG00000006704, ENSG00000197122, ENSG00000065029, ENSG00000198218, ENSG00000163132, ENSG0000…	1059	3771	16792	1.13951	1	0.180013	0.174852
GOTERM_BP_ALL	GO:2000112~regulation of cellular macromolecule biosynthetic process	285	19.4938	0.00881652	ENSG00000163918, ENSG00000106689, ENSG00000143190, ENSG00000106327, ENSG00000186918, ENSG00000179388, ENSG00000066468, ENSG00000157110, ENSG00000169220, ENSG00000171540, ENSG00000196843, ENSG00000112561, ENSG00000114861, ENSG00000154764, ENSG00000143995, ENSG00000164330, ENSG00000142784, ENSG00000136770, ENSG00000185950, ENSG00000091656, ENSG00000250571, ENSG00000183655, ENSG00000006704, ENSG0000…	1059	3991	16792	1.13232	1	0.192274	0.186761
GOTERM_BP_ALL	GO:0032774~RNA biosynthetic process	279	19.0834	0.00967133	ENSG00000106689, ENSG00000143190, ENSG00000106327, ENSG00000186918, ENSG00000179388, ENSG00000066468, ENSG00000157110, ENSG00000169220, ENSG00000171540, ENSG00000168010, ENSG00000196843, ENSG00000112561, ENSG00000114861, ENSG00000154764, ENSG00000143995, ENSG00000164330, ENSG00000142784, ENSG00000091656, ENSG00000250571, ENSG00000006704, ENSG00000197122, ENSG00000072110, ENSG00000065029, ENSG0000…	1059	3905	16792	1.13289	1	0.205979	0.200074
GOTERM_BP_DIRECT	GO:0045892~negative regulation of transcription, DNA-templated	46	3.14637	0.00968827	ENSG00000068024, ENSG00000143190, ENSG00000163935, ENSG00000175029, ENSG00000114861, ENSG00000172216, ENSG00000196843, ENSG00000138433, ENSG00000158941, ENSG00000122779, ENSG00000087206, ENSG00000168214, ENSG00000008196, ENSG00000168036, ENSG00000124831, ENSG00000122592, ENSG00000100784, ENSG00000140464, ENSG00000136848, ENSG00000179456, ENSG00000176165, ENSG00000178764, ENSG00000198373, ENSG0000…	1059	499	16792	1.46172	1	1	0.998935
GOTERM_BP_ALL	GO:0010628~positive regulation of gene expression	131	8.96033	0.00979586	ENSG00000106689, ENSG00000069974, ENSG00000106327, ENSG00000066468, ENSG00000112561, ENSG00000169062, ENSG00000114861, ENSG00000154764, ENSG00000164330, ENSG00000122779, ENSG00000143995, ENSG00000169744, ENSG00000197409, ENSG00000164850, ENSG00000164736, ENSG00000183258, ENSG00000108465, ENSG00000198176, ENSG00000197122, ENSG00000156650, ENSG00000153823, ENSG00000169071, ENSG00000133794, ENSG0000…	1059	1692	16792	1.22766	1	0.207042	0.201106
GOTERM_BP_DIRECT	GO:0000122~negative regulation of transcription from RNA polymerase II promoter	62	4.24077	0.0109125	ENSG00000177565, ENSG00000198300, ENSG00000175029, ENSG00000066468, ENSG00000170653, ENSG00000173404, ENSG00000114861, ENSG00000142784, ENSG00000100307, ENSG00000168214, ENSG00000168298, ENSG00000164736, ENSG00000162599, ENSG00000130522, ENSG00000198373, ENSG00000112238, ENSG00000269897, ENSG00000109906, ENSG00000171476, ENSG00000174306, ENSG00000176887, ENSG00000158711, ENSG00000049759, ENSG0000…	1059	720	16792	1.36542	1	1	0.998935
GOTERM_BP_ALL	GO:0000122~negative regulation of transcription from RNA polymerase II promoter	64	4.37756	0.0111089	ENSG00000177565, ENSG00000198300, ENSG00000175029, ENSG00000066468, ENSG00000170653, ENSG00000173404, ENSG00000114861, ENSG00000142784, ENSG00000100307, ENSG00000168214, ENSG00000168298, ENSG00000164736, ENSG00000162599, ENSG00000130522, ENSG00000198373, ENSG00000112238, ENSG00000269897, ENSG00000109906, ENSG00000171476, ENSG00000174306, ENSG00000176887, ENSG00000158711, ENSG00000049759, ENSG0000…	1059	748	16792	1.3567	1	0.228509	0.221957
GOTERM_BP_ALL	GO:0044237~cellular metabolic process	679	46.4432	0.0116995	ENSG00000137509, ENSG00000163918, ENSG00000143190, ENSG00000137868, ENSG00000069974, ENSG00000186918, ENSG00000179388, ENSG00000160408, ENSG00000114626, ENSG00000066468, ENSG00000169220, ENSG00000157110, ENSG00000171540, ENSG00000168010, ENSG00000138835, ENSG00000114982, ENSG00000114861, ENSG00000196843, ENSG00000171302, ENSG00000112561, ENSG00000136770, ENSG00000101558, ENSG00000185950, ENSG0000…	1059	10202	16792	1.05534	1	0.232061	0.225408
GOTERM_BP_ALL	GO:0006351~transcription, DNA-templated	258	17.6471	0.0132473	ENSG00000106689, ENSG00000143190, ENSG00000106327, ENSG00000186918, ENSG00000179388, ENSG00000066468, ENSG00000157110, ENSG00000169220, ENSG00000171540, ENSG00000196843, ENSG00000112561, ENSG00000114861, ENSG00000154764, ENSG00000143995, ENSG00000164330, ENSG00000142784, ENSG00000091656, ENSG00000006704, ENSG00000197122, ENSG00000065029, ENSG00000198218, ENSG00000163132, ENSG00000204301, ENSG0000…	1059	3605	16792	1.1348	1	0.255056	0.247743
GOTERM_BP_ALL	GO:0010556~regulation of macromolecule biosynthetic process	290	19.8358	0.014506	ENSG00000174130, ENSG00000163918, ENSG00000106689, ENSG00000143190, ENSG00000106327, ENSG00000186918, ENSG00000179388, ENSG00000066468, ENSG00000157110, ENSG00000169220, ENSG00000171540, ENSG00000196843, ENSG00000112561, ENSG00000114861, ENSG00000154764, ENSG00000143995, ENSG00000164330, ENSG00000142784, ENSG00000136770, ENSG00000185950, ENSG00000091656, ENSG00000250571, ENSG00000183655, ENSG0000…	1059	4107	16792	1.11964	1	0.274025	0.266168
GOTERM_BP_ALL	GO:0034654~nucleobase-containing compound biosynthetic process	306	20.9302	0.015245	ENSG00000163918, ENSG00000106689, ENSG00000143190, ENSG00000106327, ENSG00000186918, ENSG00000179388, ENSG00000066468, ENSG00000157110, ENSG00000169220, ENSG00000171540, ENSG00000168010, ENSG00000196843, ENSG00000112561, ENSG00000114861, ENSG00000154764, ENSG00000143995, ENSG00000164330, ENSG00000142784, ENSG00000091656, ENSG00000250571, ENSG00000006704, ENSG00000197122, ENSG00000072110, ENSG0000…	1059	4357	16792	1.11363	1	0.281286	0.273221
GOTERM_BP_ALL	GO:0051252~regulation of RNA metabolic process	267	18.2627	0.0160763	ENSG00000106689, ENSG00000143190, ENSG00000106327, ENSG00000186918, ENSG00000179388, ENSG00000066468, ENSG00000157110, ENSG00000169220, ENSG00000171540, ENSG00000196843, ENSG00000112561, ENSG00000114861, ENSG00000154764, ENSG00000143995, ENSG00000164330, ENSG00000142784, ENSG00000091656, ENSG00000250571, ENSG00000006704, ENSG00000197122, ENSG00000072110, ENSG00000065029, ENSG00000198218, ENSG0000…	1059	3762	16792	1.12538	1	0.293109	0.284706
GOTERM_BP_ALL	GO:0034645~cellular macromolecule biosynthetic process	348	23.803	0.0168917	ENSG00000163918, ENSG00000129562, ENSG00000106689, ENSG00000143190, ENSG00000106327, ENSG00000186918, ENSG00000179388, ENSG00000160408, ENSG00000114626, ENSG00000066468, ENSG00000157110, ENSG00000169220, ENSG00000171540, ENSG00000196843, ENSG00000171302, ENSG00000112561, ENSG00000114861, ENSG00000154764, ENSG00000143995, ENSG00000164330, ENSG00000142784, ENSG00000136770, ENSG00000185950, ENSG0000…	1059	5012	16792	1.10097	1	0.303951	0.295237
GOTERM_BP_ALL	GO:0034641~cellular nitrogen compound metabolic process	444	30.3694	0.0168969	ENSG00000163918, ENSG00000143190, ENSG00000186918, ENSG00000179388, ENSG00000160408, ENSG00000114626, ENSG00000066468, ENSG00000169220, ENSG00000157110, ENSG00000171540, ENSG00000168010, ENSG00000114861, ENSG00000196843, ENSG00000112561, ENSG00000136770, ENSG00000146223, ENSG00000091656, ENSG00000250571, ENSG00000183655, ENSG00000114735, ENSG00000065029, ENSG00000009413, ENSG00000204301, ENSG0000…	1059	6505	16792	1.08229	1	0.303951	0.295237
GOTERM_BP_ALL	GO:0018130~heterocycle biosynthetic process	309	21.1354	0.0170078	ENSG00000163918, ENSG00000106689, ENSG00000143190, ENSG00000106327, ENSG00000186918, ENSG00000179388, ENSG00000066468, ENSG00000157110, ENSG00000169220, ENSG00000171540, ENSG00000168010, ENSG00000196843, ENSG00000112561, ENSG00000114861, ENSG00000154764, ENSG00000143995, ENSG00000164330, ENSG00000142784, ENSG00000091656, ENSG00000250571, ENSG00000006704, ENSG00000197122, ENSG00000072110, ENSG0000…	1059	4411	16792	1.11078	1	0.303951	0.295237
GOTERM_BP_ALL	GO:0009889~regulation of biosynthetic process	304	20.7934	0.0185305	ENSG00000174130, ENSG00000163918, ENSG00000106689, ENSG00000143190, ENSG00000069974, ENSG00000106327, ENSG00000186918, ENSG00000179388, ENSG00000066468, ENSG00000157110, ENSG00000169220, ENSG00000171540, ENSG00000196843, ENSG00000112561, ENSG00000114861, ENSG00000154764, ENSG00000143995, ENSG00000164330, ENSG00000142784, ENSG00000136770, ENSG00000185950, ENSG00000091656, ENSG00000250571, ENSG0000…	1059	4339	16792	1.11094	1	0.323165	0.3139
GOTERM_BP_ALL	GO:0009059~macromolecule biosynthetic process	358	24.487	0.018615	ENSG00000174130, ENSG00000163918, ENSG00000129562, ENSG00000106689, ENSG00000143190, ENSG00000106327, ENSG00000186918, ENSG00000179388, ENSG00000160408, ENSG00000114626, ENSG00000066468, ENSG00000157110, ENSG00000169220, ENSG00000171540, ENSG00000168010, ENSG00000196843, ENSG00000171302, ENSG00000112561, ENSG00000114861, ENSG00000154764, ENSG00000143995, ENSG00000164330, ENSG00000142784, ENSG0000…	1059	5175	16792	1.09693	1	0.323857	0.314572
GOTERM_BP_ALL	GO:0031326~regulation of cellular biosynthetic process	300	20.5198	0.0193744	ENSG00000174130, ENSG00000163918, ENSG00000106689, ENSG00000143190, ENSG00000106327, ENSG00000186918, ENSG00000179388, ENSG00000066468, ENSG00000157110, ENSG00000169220, ENSG00000171540, ENSG00000196843, ENSG00000112561, ENSG00000114861, ENSG00000154764, ENSG00000143995, ENSG00000164330, ENSG00000142784, ENSG00000136770, ENSG00000185950, ENSG00000091656, ENSG00000250571, ENSG00000183655, ENSG0000…	1059	4284	16792	1.1104	1	0.332264	0.322738
GOTERM_BP_ALL	GO:0019438~aromatic compound biosynthetic process	309	21.1354	0.0194486	ENSG00000163918, ENSG00000106689, ENSG00000143190, ENSG00000106327, ENSG00000186918, ENSG00000179388, ENSG00000066468, ENSG00000157110, ENSG00000169220, ENSG00000171540, ENSG00000168010, ENSG00000196843, ENSG00000112561, ENSG00000114861, ENSG00000154764, ENSG00000143995, ENSG00000164330, ENSG00000142784, ENSG00000091656, ENSG00000250571, ENSG00000006704, ENSG00000197122, ENSG00000072110, ENSG0000…	1059	4424	16792	1.10752	1	0.332746	0.323206
GOTERM_BP_ALL	GO:0051171~regulation of nitrogen compound metabolic process	307	20.9986	0.0231495	ENSG00000163918, ENSG00000106689, ENSG00000143190, ENSG00000106327, ENSG00000186918, ENSG00000179388, ENSG00000066468, ENSG00000157110, ENSG00000169220, ENSG00000171540, ENSG00000196843, ENSG00000112561, ENSG00000114861, ENSG00000154764, ENSG00000143995, ENSG00000164330, ENSG00000142784, ENSG00000136770, ENSG00000091656, ENSG00000250571, ENSG00000183655, ENSG00000006704, ENSG00000197122, ENSG0000…	1059	4404	16792	1.10534	1	0.375937	0.365159
GOTERM_BP_ALL	GO:1901362~organic cyclic compound biosynthetic process	315	21.5458	0.0246885	ENSG00000163918, ENSG00000106689, ENSG00000143190, ENSG00000106327, ENSG00000186918, ENSG00000179388, ENSG00000066468, ENSG00000157110, ENSG00000169220, ENSG00000171540, ENSG00000168010, ENSG00000196843, ENSG00000112561, ENSG00000114861, ENSG00000154764, ENSG00000143995, ENSG00000164330, ENSG00000142784, ENSG00000091656, ENSG00000250571, ENSG00000006704, ENSG00000197122, ENSG00000072110, ENSG0000…	1059	4535	16792	1.10139	1	0.390046	0.378864
GOTERM_BP_ALL	GO:0044260~cellular macromolecule metabolic process	561	38.3721	0.0249839	ENSG00000163918, ENSG00000143190, ENSG00000186918, ENSG00000179388, ENSG00000160408, ENSG00000114626, ENSG00000066468, ENSG00000169220, ENSG00000157110, ENSG00000171540, ENSG00000168010, ENSG00000138835, ENSG00000114982, ENSG00000114861, ENSG00000196843, ENSG00000171302, ENSG00000112561, ENSG00000136770, ENSG00000185950, ENSG00000146223, ENSG00000091656, ENSG00000250571, ENSG00000183655, ENSG0000…	1059	8387	16792	1.06063	1	0.392756	0.381496
GOTERM_BP_ALL	GO:0031323~regulation of cellular metabolic process	399	27.2914	0.0261558	ENSG00000137509, ENSG00000163918, ENSG00000143190, ENSG00000069974, ENSG00000186918, ENSG00000179388, ENSG00000066468, ENSG00000169220, ENSG00000157110, ENSG00000171540, ENSG00000138835, ENSG00000114861, ENSG00000196843, ENSG00000112561, ENSG00000136770, ENSG00000185950, ENSG00000091656, ENSG00000250571, ENSG00000183655, ENSG00000065029, ENSG00000204301, ENSG00000168264, ENSG00000092853, ENSG0000…	1059	5844	16792	1.0826	1	0.403515	0.391946
GOTERM_BP_ALL	GO:0019219~regulation of nucleobase-containing compound metabolic process	286	19.5622	0.0295413	ENSG00000163918, ENSG00000106689, ENSG00000143190, ENSG00000106327, ENSG00000186918, ENSG00000179388, ENSG00000066468, ENSG00000157110, ENSG00000169220, ENSG00000171540, ENSG00000196843, ENSG00000112561, ENSG00000114861, ENSG00000154764, ENSG00000143995, ENSG00000164330, ENSG00000142784, ENSG00000091656, ENSG00000250571, ENSG00000006704, ENSG00000197122, ENSG00000072110, ENSG00000065029, ENSG0000…	1059	4104	16792	1.10501	1	0.444351	0.431611
GOTERM_BP_ALL	GO:0010605~negative regulation of macromolecule metabolic process	168	11.4911	0.0344968	ENSG00000143190, ENSG00000123064, ENSG00000097007, ENSG00000169220, ENSG00000066468, ENSG00000138835, ENSG00000196843, ENSG00000114861, ENSG00000138433, ENSG00000120875, ENSG00000122779, ENSG00000142784, ENSG00000087206, ENSG00000197409, ENSG00000164850, ENSG00000136770, ENSG00000164736, ENSG00000124831, ENSG00000127663, ENSG00000108465, ENSG00000176165, ENSG00000197122, ENSG00000156650, ENSG0000…	1059	2326	16792	1.14527	1	0.491256	0.477172
GOTERM_BP_ALL	GO:0009892~negative regulation of metabolic process	181	12.3803	0.0350819	ENSG00000143190, ENSG00000123064, ENSG00000097007, ENSG00000169220, ENSG00000066468, ENSG00000138835, ENSG00000196843, ENSG00000114861, ENSG00000138433, ENSG00000118432, ENSG00000120875, ENSG00000122779, ENSG00000233718, ENSG00000142784, ENSG00000087206, ENSG00000197409, ENSG00000164850, ENSG00000136770, ENSG00000185950, ENSG00000164736, ENSG00000124831, ENSG00000127663, ENSG00000108465, ENSG0000…	1059	2522	16792	1.13799	1	0.493746	0.47959
GOTERM_BP_ALL	GO:0010468~regulation of gene expression	300	20.5198	0.0364228	ENSG00000106689, ENSG00000143190, ENSG00000069974, ENSG00000106327, ENSG00000186918, ENSG00000179388, ENSG00000066468, ENSG00000157110, ENSG00000169220, ENSG00000171540, ENSG00000196843, ENSG00000112561, ENSG00000114861, ENSG00000154764, ENSG00000143995, ENSG00000164330, ENSG00000142784, ENSG00000136770, ENSG00000091656, ENSG00000250571, ENSG00000183655, ENSG00000006704, ENSG00000197122, ENSG0000…	1059	4345	16792	1.09481	1	0.502815	0.488399
GOTERM_BP_ALL	GO:0044271~cellular nitrogen compound biosynthetic process	339	23.1874	0.0371822	ENSG00000163918, ENSG00000106689, ENSG00000143190, ENSG00000106327, ENSG00000186918, ENSG00000179388, ENSG00000160408, ENSG00000114626, ENSG00000066468, ENSG00000157110, ENSG00000169220, ENSG00000171540, ENSG00000168010, ENSG00000196843, ENSG00000112561, ENSG00000114861, ENSG00000154764, ENSG00000143995, ENSG00000164330, ENSG00000142784, ENSG00000146223, ENSG00000091656, ENSG00000250571, ENSG0000…	1059	4947	16792	1.08659	1	0.511343	0.496683
GOTERM_BP_ALL	GO:0044249~cellular biosynthetic process	414	28.3174	0.0376694	ENSG00000163918, ENSG00000143190, ENSG00000186918, ENSG00000179388, ENSG00000160408, ENSG00000114626, ENSG00000066468, ENSG00000169220, ENSG00000157110, ENSG00000171540, ENSG00000168010, ENSG00000114861, ENSG00000196843, ENSG00000171302, ENSG00000112561, ENSG00000136770, ENSG00000101558, ENSG00000185950, ENSG00000146223, ENSG00000091656, ENSG00000250571, ENSG00000183655, ENSG00000065029, ENSG0000…	1059	6118	16792	1.07299	1	0.513381	0.498662
GOTERM_BP_ALL	GO:0019222~regulation of metabolic process	416	28.4542	0.0457372	ENSG00000137509, ENSG00000163918, ENSG00000143190, ENSG00000069974, ENSG00000186918, ENSG00000179388, ENSG00000114626, ENSG00000066468, ENSG00000169220, ENSG00000157110, ENSG00000171540, ENSG00000138835, ENSG00000114861, ENSG00000196843, ENSG00000112561, ENSG00000136770, ENSG00000185950, ENSG00000091656, ENSG00000250571, ENSG00000183655, ENSG00000134243, ENSG00000065029, ENSG00000204301, ENSG0000…	1059	6171	16792	1.06892	1	0.592859	0.575862
GOTERM_BP_ALL	GO:0016070~RNA metabolic process	317	21.6826	0.0538844	ENSG00000106689, ENSG00000143190, ENSG00000106327, ENSG00000186918, ENSG00000179388, ENSG00000066468, ENSG00000157110, ENSG00000169220, ENSG00000171540, ENSG00000168010, ENSG00000196843, ENSG00000112561, ENSG00000114861, ENSG00000154764, ENSG00000143995, ENSG00000164330, ENSG00000142784, ENSG00000146223, ENSG00000091656, ENSG00000250571, ENSG00000006704, ENSG00000197122, ENSG00000072110, ENSG0000…	1059	4648	16792	1.08143	1	0.652761	0.634046
GOTERM_BP_ALL	GO:1901576~organic substance biosynthetic process	418	28.591	0.0563008	ENSG00000163918, ENSG00000143190, ENSG00000186918, ENSG00000179388, ENSG00000160408, ENSG00000114626, ENSG00000066468, ENSG00000169220, ENSG00000157110, ENSG00000171540, ENSG00000168010, ENSG00000114861, ENSG00000196843, ENSG00000171302, ENSG00000112561, ENSG00000136770, ENSG00000101558, ENSG00000185950, ENSG00000146223, ENSG00000091656, ENSG00000250571, ENSG00000183655, ENSG00000179399, ENSG0000…	1059	6227	16792	1.0644	1	0.666298	0.647195
GOTERM_BP_ALL	GO:0009058~biosynthetic process	423	28.933	0.0638849	ENSG00000163918, ENSG00000143190, ENSG00000069974, ENSG00000186918, ENSG00000179388, ENSG00000160408, ENSG00000114626, ENSG00000066468, ENSG00000169220, ENSG00000157110, ENSG00000171540, ENSG00000168010, ENSG00000114861, ENSG00000196843, ENSG00000171302, ENSG00000112561, ENSG00000136770, ENSG00000101558, ENSG00000185950, ENSG00000146223, ENSG00000091656, ENSG00000250571, ENSG00000183655, ENSG0000…	1059	6320	16792	1.06128	1	0.726485	0.705656
GOTERM_BP_ALL	GO:0080090~regulation of primary metabolic process	389	26.6074	0.0666934	ENSG00000163918, ENSG00000143190, ENSG00000186918, ENSG00000179388, ENSG00000114626, ENSG00000066468, ENSG00000169220, ENSG00000157110, ENSG00000171540, ENSG00000138835, ENSG00000114861, ENSG00000196843, ENSG00000112561, ENSG00000136770, ENSG00000185950, ENSG00000091656, ENSG00000250571, ENSG00000183655, ENSG00000065029, ENSG00000204301, ENSG00000168264, ENSG00000092853, ENSG00000101665, ENSG0000…	1059	5798	16792	1.06384	1	0.743504	0.722187
GOTERM_BP_ALL	GO:0060255~regulation of macromolecule metabolic process	390	26.6758	0.0682573	ENSG00000163918, ENSG00000143190, ENSG00000069974, ENSG00000186918, ENSG00000179388, ENSG00000114626, ENSG00000066468, ENSG00000169220, ENSG00000157110, ENSG00000171540, ENSG00000138835, ENSG00000114861, ENSG00000196843, ENSG00000112561, ENSG00000136770, ENSG00000185950, ENSG00000091656, ENSG00000250571, ENSG00000183655, ENSG00000134243, ENSG00000065029, ENSG00000204301, ENSG00000168264, ENSG0000…	1059	5815	16792	1.06346	1	0.747827	0.726386
GOTERM_BP_ALL	GO:0008152~metabolic process	721	49.316	0.0723478	ENSG00000137509, ENSG00000163918, ENSG00000143190, ENSG00000137747, ENSG00000137868, ENSG00000069974, ENSG00000186918, ENSG00000179388, ENSG00000160408, ENSG00000114626, ENSG00000066468, ENSG00000169220, ENSG00000157110, ENSG00000171540, ENSG00000168010, ENSG00000138835, ENSG00000114982, ENSG00000114861, ENSG00000196843, ENSG00000171302, ENSG00000112561, ENSG00000136770, ENSG00000101558, ENSG0000…	1059	11075	16792	1.03228	1	0.779045	0.75671
GOTERM_BP_ALL	GO:0050794~regulation of cellular process	684	46.7852	0.0776333	ENSG00000137509, ENSG00000163918, ENSG00000156026, ENSG00000143190, ENSG00000163913, ENSG00000069974, ENSG00000186918, ENSG00000113657, ENSG00000179388, ENSG00000066468, ENSG00000136895, ENSG00000169220, ENSG00000157110, ENSG00000171540, ENSG00000136531, ENSG00000138835, ENSG00000114861, ENSG00000196843, ENSG00000158445, ENSG00000171302, ENSG00000112561, ENSG00000013810, ENSG00000147439, ENSG0000…	1059	10489	16792	1.03402	1	0.795053	0.772258
GOTERM_BP_ALL	GO:0043170~macromolecule metabolic process	599	40.9713	0.0778145	ENSG00000137509, ENSG00000163918, ENSG00000143190, ENSG00000137747, ENSG00000069974, ENSG00000186918, ENSG00000179388, ENSG00000160408, ENSG00000114626, ENSG00000066468, ENSG00000169220, ENSG00000157110, ENSG00000171540, ENSG00000168010, ENSG00000138835, ENSG00000114982, ENSG00000114861, ENSG00000196843, ENSG00000171302, ENSG00000112561, ENSG00000136770, ENSG00000185950, ENSG00000146223, ENSG0000…	1059	9130	16792	1.04031	1	0.79578	0.772965
GOTERM_BP_ALL	GO:0010467~gene expression	354	24.2134	0.106688	ENSG00000106689, ENSG00000143190, ENSG00000069974, ENSG00000106327, ENSG00000186918, ENSG00000179388, ENSG00000114626, ENSG00000066468, ENSG00000157110, ENSG00000169220, ENSG00000171540, ENSG00000196843, ENSG00000112561, ENSG00000114861, ENSG00000154764, ENSG00000143995, ENSG00000164330, ENSG00000142784, ENSG00000136770, ENSG00000146223, ENSG00000091656, ENSG00000250571, ENSG00000183655, ENSG0000…	1059	5306	16792	1.05789	1	0.941675	0.914677
GOTERM_BP_DIRECT	GO:0006351~transcription, DNA-templated	136	9.30233	0.129834	ENSG00000055609, ENSG00000106689, ENSG00000143190, ENSG00000123064, ENSG00000163517, ENSG00000105997, ENSG00000186918, ENSG00000179388, ENSG00000157110, ENSG00000171540, ENSG00000169184, ENSG00000112561, ENSG00000196843, ENSG00000114861, ENSG00000138433, ENSG00000178338, ENSG00000164330, ENSG00000087206, ENSG00000144560, ENSG00000251380, ENSG00000124831, ENSG00000091656, ENSG00000123066, ENSG0000…	1059	1955	16792	1.10306	1	1	0.998935
GOTERM_BP_ALL	GO:0044238~primary metabolic process	663	45.3488	0.146768	ENSG00000137509, ENSG00000163918, ENSG00000143190, ENSG00000137747, ENSG00000137868, ENSG00000186918, ENSG00000179388, ENSG00000160408, ENSG00000114626, ENSG00000066468, ENSG00000169220, ENSG00000157110, ENSG00000171540, ENSG00000168010, ENSG00000138835, ENSG00000114982, ENSG00000114861, ENSG00000196843, ENSG00000112561, ENSG00000136770, ENSG00000101558, ENSG00000185950, ENSG00000146223, ENSG0000…	1059	10243	16792	1.02634	1	1	0.971464
GOTERM_BP_ALL	GO:0071704~organic substance metabolic process	692	47.3324	0.146772	ENSG00000137509, ENSG00000163918, ENSG00000143190, ENSG00000137747, ENSG00000137868, ENSG00000069974, ENSG00000186918, ENSG00000179388, ENSG00000160408, ENSG00000114626, ENSG00000066468, ENSG00000169220, ENSG00000157110, ENSG00000171540, ENSG00000168010, ENSG00000138835, ENSG00000114982, ENSG00000114861, ENSG00000196843, ENSG00000171302, ENSG00000112561, ENSG00000136770, ENSG00000101558, ENSG0000…	1059	10707	16792	1.02481	1	1	0.971464
GOTERM_BP_ALL	GO:0050789~regulation of biological process	703	48.0848	0.187178	ENSG00000137509, ENSG00000163918, ENSG00000156026, ENSG00000143190, ENSG00000163913, ENSG00000137868, ENSG00000069974, ENSG00000186918, ENSG00000113657, ENSG00000179388, ENSG00000114626, ENSG00000066468, ENSG00000136895, ENSG00000169220, ENSG00000157110, ENSG00000171540, ENSG00000136531, ENSG00000112685, ENSG00000138835, ENSG00000114861, ENSG00000196843, ENSG00000158445, ENSG00000171302, ENSG0000…	1059	10922	16792	1.02061	1	1	0.971464
GOTERM_BP_DIRECT	GO:0006355~regulation of transcription, DNA-templated	104	7.11354	0.189507	ENSG00000055609, ENSG00000106689, ENSG00000123064, ENSG00000163517, ENSG00000105997, ENSG00000186918, ENSG00000179388, ENSG00000097007, ENSG00000157110, ENSG00000171540, ENSG00000169184, ENSG00000112561, ENSG00000178338, ENSG00000164330, ENSG00000143995, ENSG00000102804, ENSG00000144560, ENSG00000164736, ENSG00000251380, ENSG00000124831, ENSG00000091656, ENSG00000250571, ENSG00000127663, ENSG0000…	1059	1504	16792	1.09646	1	1	0.998935
Annotation Cluster 22	Enrichment Score: 2.1604728719934325
Category	Term	Count	%	PValue	Genes	List Total	Pop Hits	Pop Total	Fold Enrichment	Bonferroni	Benjamini	FDR
GOTERM_BP_ALL	GO:0030278~regulation of ossification	23	1.57319	0.00249699	ENSG00000100030, ENSG00000130522, ENSG00000068024, ENSG00000066468, ENSG00000198732, ENSG00000109906, ENSG00000177706, ENSG00000172216, ENSG00000174306, ENSG00000176887, ENSG00000242252, ENSG00000196923, ENSG00000142871, ENSG00000114251, ENSG00000168214, ENSG00000168036, ENSG00000100644, ENSG00000169398, ENSG00000164932, ENSG00000106571, ENSG00000125398, ENSG00000012223, ENSG00000090539	1059	182	16792	2.00384	1	0.0822999	0.0799403
GOTERM_BP_ALL	GO:0045667~regulation of osteoblast differentiation	16	1.09439	0.00373932	ENSG00000130522, ENSG00000068024, ENSG00000066468, ENSG00000198732, ENSG00000177706, ENSG00000172216, ENSG00000174306, ENSG00000176887, ENSG00000196923, ENSG00000142871, ENSG00000168036, ENSG00000169398, ENSG00000164932, ENSG00000106571, ENSG00000012223, ENSG00000090539	1059	110	16792	2.3064	1	0.111102	0.107917
GOTERM_BP_DIRECT	GO:0045669~positive regulation of osteoblast differentiation	11	0.752394	0.00399455	ENSG00000142871, ENSG00000130522, ENSG00000168036, ENSG00000164932, ENSG00000106571, ENSG00000177706, ENSG00000172216, ENSG00000012223, ENSG00000174306, ENSG00000176887, ENSG00000196923	1059	60	16792	2.90702	1	0.714835	0.713883
GOTERM_BP_ALL	GO:0045669~positive regulation of osteoblast differentiation	11	0.752394	0.00399455	ENSG00000142871, ENSG00000130522, ENSG00000168036, ENSG00000164932, ENSG00000106571, ENSG00000177706, ENSG00000172216, ENSG00000012223, ENSG00000174306, ENSG00000176887, ENSG00000196923	1059	60	16792	2.90702	1	0.117717	0.114342
GOTERM_BP_ALL	GO:0045778~positive regulation of ossification	13	0.889193	0.00682963	ENSG00000130522, ENSG00000109906, ENSG00000177706, ENSG00000172216, ENSG00000174306, ENSG00000176887, ENSG00000196923, ENSG00000142871, ENSG00000114251, ENSG00000168036, ENSG00000164932, ENSG00000106571, ENSG00000012223	1059	85	16792	2.42511	1	0.16547	0.160726
GOTERM_BP_ALL	GO:0001503~ossification	34	2.32558	0.0189615	ENSG00000068024, ENSG00000132436, ENSG00000066468, ENSG00000177706, ENSG00000169184, ENSG00000172216, ENSG00000156427, ENSG00000196923, ENSG00000168214, ENSG00000168036, ENSG00000100644, ENSG00000142627, ENSG00000164932, ENSG00000087085, ENSG00000012223, ENSG00000130522, ENSG00000068078, ENSG00000134243, ENSG00000198732, ENSG00000159167, ENSG00000109906, ENSG00000174306, ENSG00000105929, ENSG0000…	1059	359	16792	1.50173	1	0.329092	0.319656
GOTERM_BP_ALL	GO:0001649~osteoblast differentiation	20	1.36799	0.0390188	ENSG00000130522, ENSG00000068024, ENSG00000132436, ENSG00000177706, ENSG00000172216, ENSG00000174306, ENSG00000176887, ENSG00000242252, ENSG00000196923, ENSG00000038427, ENSG00000142871, ENSG00000011028, ENSG00000168036, ENSG00000142627, ENSG00000164932, ENSG00000106571, ENSG00000087085, ENSG00000181449, ENSG00000012223, ENSG00000090539	1059	195	16792	1.6263	1	0.529541	0.514359
Annotation Cluster 23	Enrichment Score: 2.138926525111229
Category	Term	Count	%	PValue	Genes	List Total	Pop Hits	Pop Total	Fold Enrichment	Bonferroni	Benjamini	FDR
GOTERM_BP_ALL	GO:0048646~anatomical structure formation involved in morphogenesis	104	7.11354	0.000161826	ENSG00000137509, ENSG00000106689, ENSG00000105997, ENSG00000163913, ENSG00000137868, ENSG00000179388, ENSG00000066468, ENSG00000114861, ENSG00000156427, ENSG00000154764, ENSG00000120875, ENSG00000143995, ENSG00000171811, ENSG00000143878, ENSG00000160255, ENSG00000255346, ENSG00000164736, ENSG00000146223, ENSG00000143473, ENSG00000072110, ENSG00000179431, ENSG00000204420, ENSG00000171951, ENSG0000…	1059	1151	16792	1.43273	0.68921	0.0135286	0.0131407
GOTERM_BP_ALL	GO:0048514~blood vessel morphogenesis	47	3.21477	0.00454891	ENSG00000137509, ENSG00000091583, ENSG00000107338, ENSG00000105997, ENSG00000137868, ENSG00000179388, ENSG00000066468, ENSG00000119185, ENSG00000156427, ENSG00000154764, ENSG00000118257, ENSG00000249751, ENSG00000143995, ENSG00000171316, ENSG00000168214, ENSG00000143878, ENSG00000008196, ENSG00000182580, ENSG00000168036, ENSG00000100644, ENSG00000153904, ENSG00000185650, ENSG00000142627, ENSG0000…	1059	491	16792	1.51783	1	0.127068	0.123425
GOTERM_BP_ALL	GO:0001568~blood vessel development	53	3.62517	0.00559209	ENSG00000137509, ENSG00000107338, ENSG00000091583, ENSG00000105997, ENSG00000137868, ENSG00000179388, ENSG00000066468, ENSG00000156427, ENSG00000154764, ENSG00000143995, ENSG00000164850, ENSG00000168214, ENSG00000143878, ENSG00000153904, ENSG00000142627, ENSG00000160255, ENSG00000255346, ENSG00000164736, ENSG00000171951, ENSG00000196628, ENSG00000114251, ENSG00000204301, ENSG00000169398, ENSG0000…	1059	576	16792	1.45902	1	0.146286	0.142092
GOTERM_BP_ALL	GO:0001944~vasculature development	55	3.76197	0.00710487	ENSG00000137509, ENSG00000107338, ENSG00000091583, ENSG00000105997, ENSG00000137868, ENSG00000179388, ENSG00000066468, ENSG00000156427, ENSG00000154764, ENSG00000143995, ENSG00000164850, ENSG00000168214, ENSG00000143878, ENSG00000153904, ENSG00000142627, ENSG00000160255, ENSG00000255346, ENSG00000164736, ENSG00000171951, ENSG00000196628, ENSG00000114251, ENSG00000204301, ENSG00000169398, ENSG0000…	1059	610	16792	1.42968	1	0.168668	0.163832
GOTERM_BP_ALL	GO:0072358~cardiovascular system development	78	5.33516	0.0116706	ENSG00000137509, ENSG00000175262, ENSG00000107338, ENSG00000091583, ENSG00000105997, ENSG00000163913, ENSG00000137868, ENSG00000179388, ENSG00000066468, ENSG00000114861, ENSG00000113971, ENSG00000156427, ENSG00000154764, ENSG00000115310, ENSG00000122735, ENSG00000143995, ENSG00000164850, ENSG00000168214, ENSG00000143878, ENSG00000161021, ENSG00000153904, ENSG00000142627, ENSG00000160255, ENSG0000…	1059	945	16792	1.30879	1	0.232061	0.225408
GOTERM_BP_ALL	GO:0072359~circulatory system development	78	5.33516	0.0116706	ENSG00000137509, ENSG00000175262, ENSG00000107338, ENSG00000091583, ENSG00000105997, ENSG00000163913, ENSG00000137868, ENSG00000179388, ENSG00000066468, ENSG00000114861, ENSG00000113971, ENSG00000156427, ENSG00000154764, ENSG00000115310, ENSG00000122735, ENSG00000143995, ENSG00000164850, ENSG00000168214, ENSG00000143878, ENSG00000161021, ENSG00000153904, ENSG00000142627, ENSG00000160255, ENSG0000…	1059	945	16792	1.30879	1	0.232061	0.225408
GOTERM_BP_DIRECT	GO:0001525~angiogenesis	22	1.50479	0.0427332	ENSG00000136848, ENSG00000107338, ENSG00000133216, ENSG00000105997, ENSG00000066468, ENSG00000196411, ENSG00000171951, ENSG00000156427, ENSG00000154764, ENSG00000118257, ENSG00000249751, ENSG00000143995, ENSG00000168214, ENSG00000143878, ENSG00000182580, ENSG00000185043, ENSG00000100644, ENSG00000169398, ENSG00000205336, ENSG00000164736, ENSG00000255346, ENSG00000122592	1059	223	16792	1.56432	1	1	0.998935
GOTERM_BP_ALL	GO:0001525~angiogenesis	36	2.46238	0.0454515	ENSG00000137509, ENSG00000091583, ENSG00000107338, ENSG00000105997, ENSG00000179388, ENSG00000066468, ENSG00000119185, ENSG00000156427, ENSG00000154764, ENSG00000118257, ENSG00000249751, ENSG00000143995, ENSG00000168214, ENSG00000143878, ENSG00000182580, ENSG00000168036, ENSG00000100644, ENSG00000153904, ENSG00000142627, ENSG00000160255, ENSG00000164736, ENSG00000255346, ENSG00000122592, ENSG0000…	1059	413	16792	1.38216	1	0.590216	0.573294
Annotation Cluster 24	Enrichment Score: 2.0931151827345533
Category	Term	Count	%	PValue	Genes	List Total	Pop Hits	Pop Total	Fold Enrichment	Bonferroni	Benjamini	FDR
GOTERM_BP_ALL	GO:0035107~appendage morphogenesis	23	1.57319	0.000146445	ENSG00000217236, ENSG00000163913, ENSG00000076356, ENSG00000066468, ENSG00000109906, ENSG00000157796, ENSG00000176887, ENSG00000154764, ENSG00000169071, ENSG00000134323, ENSG00000163132, ENSG00000171316, ENSG00000114251, ENSG00000144218, ENSG00000008196, ENSG00000078399, ENSG00000168036, ENSG00000123388, ENSG00000106571, ENSG00000124766, ENSG00000141622, ENSG00000125398, ENSG00000108641	1059	148	16792	2.46418	0.652696	0.0124392	0.0120825
GOTERM_BP_ALL	GO:0035108~limb morphogenesis	23	1.57319	0.000146445	ENSG00000217236, ENSG00000163913, ENSG00000076356, ENSG00000066468, ENSG00000109906, ENSG00000157796, ENSG00000176887, ENSG00000154764, ENSG00000169071, ENSG00000134323, ENSG00000163132, ENSG00000171316, ENSG00000114251, ENSG00000144218, ENSG00000008196, ENSG00000078399, ENSG00000168036, ENSG00000123388, ENSG00000106571, ENSG00000124766, ENSG00000141622, ENSG00000125398, ENSG00000108641	1059	148	16792	2.46418	0.652696	0.0124392	0.0120825
GOTERM_BP_ALL	GO:0048736~appendage development	24	1.64159	0.000427974	ENSG00000217236, ENSG00000163913, ENSG00000076356, ENSG00000066468, ENSG00000198732, ENSG00000109906, ENSG00000157796, ENSG00000176887, ENSG00000154764, ENSG00000169071, ENSG00000134323, ENSG00000163132, ENSG00000171316, ENSG00000114251, ENSG00000144218, ENSG00000008196, ENSG00000078399, ENSG00000168036, ENSG00000123388, ENSG00000106571, ENSG00000124766, ENSG00000141622, ENSG00000125398, ENSG0000…	1059	170	16792	2.23856	0.954546	0.0251218	0.0244015
GOTERM_BP_ALL	GO:0060173~limb development	24	1.64159	0.000427974	ENSG00000217236, ENSG00000163913, ENSG00000076356, ENSG00000066468, ENSG00000198732, ENSG00000109906, ENSG00000157796, ENSG00000176887, ENSG00000154764, ENSG00000169071, ENSG00000134323, ENSG00000163132, ENSG00000171316, ENSG00000114251, ENSG00000144218, ENSG00000008196, ENSG00000078399, ENSG00000168036, ENSG00000123388, ENSG00000106571, ENSG00000124766, ENSG00000141622, ENSG00000125398, ENSG0000…	1059	170	16792	2.23856	0.954546	0.0251218	0.0244015
GOTERM_BP_ALL	GO:0042733~embryonic digit morphogenesis	11	0.752394	0.00508583	ENSG00000163132, ENSG00000114251, ENSG00000163913, ENSG00000168036, ENSG00000123388, ENSG00000106571, ENSG00000109906, ENSG00000154764, ENSG00000169071, ENSG00000108641, ENSG00000134323	1059	62	16792	2.81324	1	0.138044	0.134086
GOTERM_BP_DIRECT	GO:0042733~embryonic digit morphogenesis	10	0.683995	0.00787238	ENSG00000114251, ENSG00000163913, ENSG00000168036, ENSG00000123388, ENSG00000106571, ENSG00000109906, ENSG00000154764, ENSG00000169071, ENSG00000108641, ENSG00000134323	1059	56	16792	2.83151	1	0.924513	0.923283
GOTERM_BP_ALL	GO:0035136~forelimb morphogenesis	8	0.547196	0.0115739	ENSG00000163132, ENSG00000163913, ENSG00000008196, ENSG00000078399, ENSG00000168036, ENSG00000109906, ENSG00000141622, ENSG00000154764	1059	40	16792	3.17129	1	0.232061	0.225408
GOTERM_BP_ALL	GO:0035113~embryonic appendage morphogenesis	16	1.09439	0.0147652	ENSG00000217236, ENSG00000163913, ENSG00000109906, ENSG00000157796, ENSG00000154764, ENSG00000169071, ENSG00000134323, ENSG00000163132, ENSG00000171316, ENSG00000114251, ENSG00000144218, ENSG00000078399, ENSG00000168036, ENSG00000123388, ENSG00000106571, ENSG00000108641	1059	128	16792	1.98206	1	0.274669	0.266794
GOTERM_BP_ALL	GO:0030326~embryonic limb morphogenesis	16	1.09439	0.0147652	ENSG00000217236, ENSG00000163913, ENSG00000109906, ENSG00000157796, ENSG00000154764, ENSG00000169071, ENSG00000134323, ENSG00000163132, ENSG00000171316, ENSG00000114251, ENSG00000144218, ENSG00000078399, ENSG00000168036, ENSG00000123388, ENSG00000106571, ENSG00000108641	1059	128	16792	1.98206	1	0.274669	0.266794
GOTERM_BP_ALL	GO:0035137~hindlimb morphogenesis	7	0.478796	0.0236671	ENSG00000171316, ENSG00000163132, ENSG00000144218, ENSG00000008196, ENSG00000168036, ENSG00000109906, ENSG00000154764	1059	36	16792	3.0832	1	0.379725	0.368838
GOTERM_BP_DIRECT	GO:0035116~embryonic hindlimb morphogenesis	6	0.410397	0.0287914	ENSG00000171316, ENSG00000163132, ENSG00000144218, ENSG00000168036, ENSG00000109906, ENSG00000154764	1059	28	16792	3.39781	1	1	0.998935
GOTERM_BP_ALL	GO:0035116~embryonic hindlimb morphogenesis	6	0.410397	0.0287914	ENSG00000171316, ENSG00000163132, ENSG00000144218, ENSG00000168036, ENSG00000109906, ENSG00000154764	1059	28	16792	3.39781	1	0.433974	0.421532
GOTERM_BP_DIRECT	GO:0035115~embryonic forelimb morphogenesis	5	0.341997	0.139646	ENSG00000163132, ENSG00000163913, ENSG00000078399, ENSG00000168036, ENSG00000154764	1059	32	16792	2.47757	1	1	0.998935
GOTERM_BP_ALL	GO:0035115~embryonic forelimb morphogenesis	5	0.341997	0.139646	ENSG00000163132, ENSG00000163913, ENSG00000078399, ENSG00000168036, ENSG00000154764	1059	32	16792	2.47757	1	1	0.971464
GOTERM_BP_ALL	GO:0051216~cartilage development	15	1.02599	0.264203	ENSG00000068078, ENSG00000105997, ENSG00000159167, ENSG00000109906, ENSG00000156427, ENSG00000154764, ENSG00000169071, ENSG00000134323, ENSG00000142871, ENSG00000163132, ENSG00000114251, ENSG00000168036, ENSG00000100644, ENSG00000106571, ENSG00000125398	1059	183	16792	1.29971	1	1	0.971464
Annotation Cluster 25	Enrichment Score: 2.040406979496161
Category	Term	Count	%	PValue	Genes	List Total	Pop Hits	Pop Total	Fold Enrichment	Bonferroni	Benjamini	FDR
GOTERM_BP_ALL	GO:0021545~cranial nerve development	10	0.683995	0.00234818	ENSG00000171316, ENSG00000164442, ENSG00000133216, ENSG00000105997, ENSG00000168036, ENSG00000079215, ENSG00000114315, ENSG00000184564, ENSG00000106571, ENSG00000118257	1059	47	16792	3.37372	1	0.0795564	0.0772755
GOTERM_BP_ALL	GO:0021675~nerve development	12	0.820793	0.00415159	ENSG00000171316, ENSG00000164442, ENSG00000133216, ENSG00000105997, ENSG00000168036, ENSG00000079215, ENSG00000114315, ENSG00000184564, ENSG00000106571, ENSG00000141622, ENSG00000173402, ENSG00000118257	1059	70	16792	2.71825	1	0.121354	0.117875
GOTERM_BP_ALL	GO:0021602~cranial nerve morphogenesis	5	0.341997	0.077595	ENSG00000164442, ENSG00000133216, ENSG00000105997, ENSG00000106571, ENSG00000118257	1059	26	16792	3.04932	1	0.795053	0.772258
Annotation Cluster 26	Enrichment Score: 2.0238423354656194
Category	Term	Count	%	PValue	Genes	List Total	Pop Hits	Pop Total	Fold Enrichment	Bonferroni	Benjamini	FDR
GOTERM_BP_ALL	GO:0035295~tube development	58	3.96717	0.000555695	ENSG00000106689, ENSG00000163913, ENSG00000137868, ENSG00000066468, ENSG00000157796, ENSG00000114861, ENSG00000113971, ENSG00000156427, ENSG00000154764, ENSG00000173402, ENSG00000054282, ENSG00000168214, ENSG00000162430, ENSG00000143878, ENSG00000142627, ENSG00000164932, ENSG00000164736, ENSG00000197122, ENSG00000076356, ENSG00000171476, ENSG00000204463, ENSG00000176887, ENSG00000134323, ENSG0000…	1059	580	16792	1.58565	0.981935	0.0292856	0.0284459
GOTERM_BP_ALL	GO:0060541~respiratory system development	25	1.70999	0.0022018	ENSG00000137868, ENSG00000066468, ENSG00000114861, ENSG00000113971, ENSG00000156427, ENSG00000173402, ENSG00000171316, ENSG00000162430, ENSG00000168214, ENSG00000168036, ENSG00000100030, ENSG00000114315, ENSG00000176788, ENSG00000171476, ENSG00000112655, ENSG00000204463, ENSG00000137497, ENSG00000157423, ENSG00000176887, ENSG00000134323, ENSG00000139352, ENSG00000114251, ENSG00000184254, ENSG0000…	1059	203	16792	1.95277	1	0.0761877	0.0740034
GOTERM_BP_ALL	GO:0030324~lung development	21	1.43639	0.00760743	ENSG00000100030, ENSG00000137868, ENSG00000114315, ENSG00000066468, ENSG00000171476, ENSG00000112655, ENSG00000204463, ENSG00000114861, ENSG00000137497, ENSG00000156427, ENSG00000113971, ENSG00000173402, ENSG00000176887, ENSG00000134323, ENSG00000139352, ENSG00000162430, ENSG00000114251, ENSG00000168214, ENSG00000168036, ENSG00000106571, ENSG00000125398	1059	176	16792	1.89196	1	0.174922	0.169907
GOTERM_BP_ALL	GO:0030323~respiratory tube development	21	1.43639	0.00966521	ENSG00000100030, ENSG00000137868, ENSG00000114315, ENSG00000066468, ENSG00000171476, ENSG00000112655, ENSG00000204463, ENSG00000114861, ENSG00000137497, ENSG00000156427, ENSG00000113971, ENSG00000173402, ENSG00000176887, ENSG00000134323, ENSG00000139352, ENSG00000162430, ENSG00000114251, ENSG00000168214, ENSG00000168036, ENSG00000106571, ENSG00000125398	1059	180	16792	1.84992	1	0.205979	0.200074
GOTERM_BP_ALL	GO:0048565~digestive tract development	14	0.957592	0.0762806	ENSG00000137868, ENSG00000078237, ENSG00000114315, ENSG00000066468, ENSG00000066405, ENSG00000113971, ENSG00000176887, ENSG00000139352, ENSG00000114251, ENSG00000182580, ENSG00000168036, ENSG00000100644, ENSG00000164736, ENSG00000106571	1059	133	16792	1.6691	1	0.795053	0.772258
GOTERM_BP_DIRECT	GO:0030324~lung development	9	0.615595	0.104826	ENSG00000114251, ENSG00000137868, ENSG00000114315, ENSG00000066468, ENSG00000106571, ENSG00000204463, ENSG00000156427, ENSG00000113971, ENSG00000134323	1059	76	16792	1.87774	1	1	0.998935
Annotation Cluster 27	Enrichment Score: 1.9434167398264235
Category	Term	Count	%	PValue	Genes	List Total	Pop Hits	Pop Total	Fold Enrichment	Bonferroni	Benjamini	FDR
GOTERM_BP_ALL	GO:0060174~limb bud formation	5	0.341997	0.00242056	ENSG00000076356, ENSG00000066468, ENSG00000124766, ENSG00000125398, ENSG00000176887	1059	10	16792	7.92823	1	0.0809095	0.0785898
GOTERM_BP_DIRECT	GO:0060174~limb bud formation	5	0.341997	0.00242056	ENSG00000076356, ENSG00000066468, ENSG00000124766, ENSG00000125398, ENSG00000176887	1059	10	16792	7.92823	0.999889	0.568529	0.567773
GOTERM_BP_ALL	GO:0060425~lung morphogenesis	6	0.410397	0.2523	ENSG00000100030, ENSG00000168036, ENSG00000066468, ENSG00000125398, ENSG00000173402, ENSG00000176887	1059	54	16792	1.76183	1	1	0.971464
Annotation Cluster 28	Enrichment Score: 1.8790640731349804
Category	Term	Count	%	PValue	Genes	List Total	Pop Hits	Pop Total	Fold Enrichment	Bonferroni	Benjamini	FDR
GOTERM_BP_ALL	GO:0035270~endocrine system development	20	1.36799	0.000502294	ENSG00000100030, ENSG00000106128, ENSG00000105997, ENSG00000137868, ENSG00000171540, ENSG00000114315, ENSG00000173404, ENSG00000042832, ENSG00000139352, ENSG00000163132, ENSG00000164442, ENSG00000114251, ENSG00000168214, ENSG00000138083, ENSG00000118702, ENSG00000184486, ENSG00000124766, ENSG00000125398, ENSG00000162992, ENSG00000181449	1059	130	16792	2.43946	0.97343	0.0272674	0.0264856
GOTERM_BP_ALL	GO:0021983~pituitary gland development	10	0.683995	0.00170965	ENSG00000163132, ENSG00000106128, ENSG00000114251, ENSG00000168214, ENSG00000138083, ENSG00000118702, ENSG00000171540, ENSG00000114315, ENSG00000184486, ENSG00000181449	1059	45	16792	3.52366	0.999996	0.0659849	0.064093
GOTERM_BP_ALL	GO:0021536~diencephalon development	11	0.752394	0.0282984	ENSG00000163132, ENSG00000106128, ENSG00000114251, ENSG00000168214, ENSG00000138083, ENSG00000118702, ENSG00000171540, ENSG00000114315, ENSG00000184486, ENSG00000181449, ENSG00000118257	1059	80	16792	2.18026	1	0.429918	0.417592
GOTERM_BP_ALL	GO:0021984~adenohypophysis development	4	0.273598	0.0642969	ENSG00000106128, ENSG00000118702, ENSG00000114315, ENSG00000181449	1059	15	16792	4.22839	1	0.726485	0.705656
GOTERM_BP_DIRECT	GO:0021983~pituitary gland development	4	0.273598	0.25755	ENSG00000163132, ENSG00000168214, ENSG00000138083, ENSG00000181449	1059	28	16792	2.26521	1	1	0.998935
Annotation Cluster 29	Enrichment Score: 1.850524238798859
Category	Term	Count	%	PValue	Genes	List Total	Pop Hits	Pop Total	Fold Enrichment	Bonferroni	Benjamini	FDR
GOTERM_BP_ALL	GO:0043547~positive regulation of GTPase activity	61	4.17237	0.00102731	ENSG00000149294, ENSG00000183208, ENSG00000151693, ENSG00000169220, ENSG00000136895, ENSG00000066468, ENSG00000137942, ENSG00000138835, ENSG00000153317, ENSG00000130396, ENSG00000156427, ENSG00000119522, ENSG00000146426, ENSG00000102606, ENSG00000167202, ENSG00000142627, ENSG00000185950, ENSG00000107099, ENSG00000214944, ENSG00000156299, ENSG00000136828, ENSG00000038382, ENSG00000159842, ENSG0000…	1059	634	16792	1.52562	0.999402	0.0466489	0.0453115
GOTERM_BP_DIRECT	GO:0043547~positive regulation of GTPase activity	55	3.76197	0.0014409	ENSG00000149294, ENSG00000183208, ENSG00000151693, ENSG00000169220, ENSG00000136895, ENSG00000066468, ENSG00000137942, ENSG00000138835, ENSG00000153317, ENSG00000130396, ENSG00000156427, ENSG00000119522, ENSG00000146426, ENSG00000102606, ENSG00000185950, ENSG00000107099, ENSG00000214944, ENSG00000136828, ENSG00000038382, ENSG00000159842, ENSG00000146090, ENSG00000120645, ENSG00000168546, ENSG0000…	1059	565	16792	1.54355	0.995561	0.410226	0.40968
GOTERM_BP_ALL	GO:0043087~regulation of GTPase activity	64	4.37756	0.00193998	ENSG00000149294, ENSG00000183208, ENSG00000151693, ENSG00000169220, ENSG00000136895, ENSG00000066468, ENSG00000137942, ENSG00000138835, ENSG00000153317, ENSG00000130396, ENSG00000156427, ENSG00000119522, ENSG00000146426, ENSG00000102606, ENSG00000167202, ENSG00000142627, ENSG00000185950, ENSG00000107099, ENSG00000214944, ENSG00000156299, ENSG00000136828, ENSG00000038382, ENSG00000159842, ENSG0000…	1059	691	16792	1.46862	0.999999	0.0707405	0.0687124
GOTERM_BP_ALL	GO:0043085~positive regulation of catalytic activity	122	8.34473	0.00867705	ENSG00000174130, ENSG00000149294, ENSG00000163918, ENSG00000097007, ENSG00000136895, ENSG00000169220, ENSG00000066468, ENSG00000138835, ENSG00000153317, ENSG00000156427, ENSG00000130396, ENSG00000119522, ENSG00000164850, ENSG00000167202, ENSG00000136770, ENSG00000008294, ENSG00000185950, ENSG00000107099, ENSG00000197122, ENSG00000136828, ENSG00000038382, ENSG00000120645, ENSG00000168546, ENSG0000…	1059	1559	16792	1.24085	1	0.191001	0.185525
GOTERM_BP_ALL	GO:0044093~positive regulation of molecular function	139	9.50752	0.0158166	ENSG00000174130, ENSG00000149294, ENSG00000163918, ENSG00000097007, ENSG00000136895, ENSG00000169220, ENSG00000066468, ENSG00000138835, ENSG00000153317, ENSG00000156427, ENSG00000130396, ENSG00000119522, ENSG00000164850, ENSG00000167202, ENSG00000136770, ENSG00000008294, ENSG00000185950, ENSG00000160255, ENSG00000107099, ENSG00000124831, ENSG00000197122, ENSG00000136828, ENSG00000038382, ENSG0000…	1059	1840	16792	1.19785	1	0.289103	0.280814
GOTERM_BP_ALL	GO:0051345~positive regulation of hydrolase activity	74	5.06156	0.0218578	ENSG00000149294, ENSG00000183208, ENSG00000091583, ENSG00000151693, ENSG00000169220, ENSG00000136895, ENSG00000066468, ENSG00000170890, ENSG00000137942, ENSG00000138835, ENSG00000153317, ENSG00000130396, ENSG00000156427, ENSG00000119522, ENSG00000146426, ENSG00000164850, ENSG00000102606, ENSG00000167202, ENSG00000136770, ENSG00000142627, ENSG00000185950, ENSG00000107099, ENSG00000214944, ENSG0000…	1059	917	16792	1.27958	1	0.361957	0.351579
GOTERM_BP_ALL	GO:0051336~regulation of hydrolase activity	103	7.04514	0.0232509	ENSG00000149294, ENSG00000097007, ENSG00000136895, ENSG00000169220, ENSG00000066468, ENSG00000138835, ENSG00000153317, ENSG00000156427, ENSG00000130396, ENSG00000119522, ENSG00000164850, ENSG00000167202, ENSG00000136770, ENSG00000185950, ENSG00000107099, ENSG00000108465, ENSG00000197122, ENSG00000136828, ENSG00000134243, ENSG00000038382, ENSG00000120645, ENSG00000168546, ENSG00000183087, ENSG0000…	1059	1337	16792	1.22155	1	0.376394	0.365602
GOTERM_BP_ALL	GO:0050790~regulation of catalytic activity	164	11.2175	0.0997727	ENSG00000174130, ENSG00000149294, ENSG00000163918, ENSG00000097007, ENSG00000136895, ENSG00000169220, ENSG00000066468, ENSG00000138835, ENSG00000153317, ENSG00000156427, ENSG00000130396, ENSG00000118432, ENSG00000119522, ENSG00000120875, ENSG00000233718, ENSG00000142784, ENSG00000169744, ENSG00000164850, ENSG00000167202, ENSG00000136770, ENSG00000008294, ENSG00000185950, ENSG00000107099, ENSG0000…	1059	2357	16792	1.10329	1	0.915553	0.889304
GOTERM_BP_ALL	GO:0051338~regulation of transferase activity	71	4.85636	0.102029	ENSG00000174130, ENSG00000163918, ENSG00000198382, ENSG00000107338, ENSG00000151694, ENSG00000097007, ENSG00000169220, ENSG00000170890, ENSG00000138835, ENSG00000156427, ENSG00000095261, ENSG00000233718, ENSG00000120875, ENSG00000169744, ENSG00000136297, ENSG00000008294, ENSG00000185950, ENSG00000108465, ENSG00000140443, ENSG00000092020, ENSG00000156299, ENSG00000197122, ENSG00000269897, ENSG0000…	1059	955	16792	1.17886	1	0.92428	0.897781
GOTERM_BP_ALL	GO:0065009~regulation of molecular function	194	13.2695	0.153236	ENSG00000174130, ENSG00000149294, ENSG00000163918, ENSG00000106689, ENSG00000066468, ENSG00000136895, ENSG00000169220, ENSG00000153317, ENSG00000138835, ENSG00000118432, ENSG00000119522, ENSG00000120875, ENSG00000142784, ENSG00000136770, ENSG00000185950, ENSG00000107099, ENSG00000197122, ENSG00000134243, ENSG00000120645, ENSG00000163132, ENSG00000183087, ENSG00000165671, ENSG00000092853, ENSG0000…	1059	2863	16792	1.07445	1	1	0.971464
Annotation Cluster 30	Enrichment Score: 1.8419343623559452
Category	Term	Count	%	PValue	Genes	List Total	Pop Hits	Pop Total	Fold Enrichment	Bonferroni	Benjamini	FDR
GOTERM_BP_ALL	GO:0021953~central nervous system neuron differentiation	22	1.50479	0.00293875	ENSG00000198198, ENSG00000170390, ENSG00000133216, ENSG00000182968, ENSG00000112139, ENSG00000078018, ENSG00000171540, ENSG00000114315, ENSG00000066468, ENSG00000154764, ENSG00000118257, ENSG00000139352, ENSG00000114251, ENSG00000182580, ENSG00000168036, ENSG00000089116, ENSG00000169398, ENSG00000157087, ENSG00000106571, ENSG00000124766, ENSG00000163785, ENSG00000122641	1059	173	16792	2.01643	1	0.0922512	0.0896063
GOTERM_BP_ALL	GO:0021872~forebrain generation of neurons	11	0.752394	0.0088414	ENSG00000139352, ENSG00000170390, ENSG00000182968, ENSG00000114251, ENSG00000089116, ENSG00000171540, ENSG00000114315, ENSG00000066468, ENSG00000106571, ENSG00000122641, ENSG00000118257	1059	67	16792	2.6033	1	0.192274	0.186761
GOTERM_BP_ALL	GO:0021879~forebrain neuron differentiation	10	0.683995	0.0110413	ENSG00000139352, ENSG00000170390, ENSG00000182968, ENSG00000114251, ENSG00000089116, ENSG00000171540, ENSG00000114315, ENSG00000066468, ENSG00000122641, ENSG00000118257	1059	59	16792	2.68754	1	0.228509	0.221957
GOTERM_BP_ALL	GO:0021954~central nervous system neuron development	11	0.752394	0.01314	ENSG00000139352, ENSG00000170390, ENSG00000198198, ENSG00000133216, ENSG00000182968, ENSG00000114251, ENSG00000182580, ENSG00000169398, ENSG00000078018, ENSG00000066468, ENSG00000118257	1059	71	16792	2.45664	1	0.253665	0.246392
GOTERM_BP_ALL	GO:0021884~forebrain neuron development	5	0.341997	0.163692	ENSG00000170390, ENSG00000182968, ENSG00000114251, ENSG00000066468, ENSG00000118257	1059	34	16792	2.33183	1	1	0.971464
Annotation Cluster 31	Enrichment Score: 1.760019237073902
Category	Term	Count	%	PValue	Genes	List Total	Pop Hits	Pop Total	Fold Enrichment	Bonferroni	Benjamini	FDR
GOTERM_BP_ALL	GO:0048589~developmental growth	65	4.44596	9.69593e-06	ENSG00000106128, ENSG00000106689, ENSG00000177169, ENSG00000177565, ENSG00000137868, ENSG00000097007, ENSG00000066468, ENSG00000172037, ENSG00000114861, ENSG00000007402, ENSG00000154764, ENSG00000115310, ENSG00000138435, ENSG00000142784, ENSG00000168214, ENSG00000147439, ENSG00000162430, ENSG00000185033, ENSG00000155760, ENSG00000156299, ENSG00000139618, ENSG00000076555, ENSG00000076356, ENSG0000…	1059	583	16792	1.76787	0.0676198	0.00122815	0.00119294
GOTERM_BP_ALL	GO:0040007~growth	92	6.29275	1.74011e-05	ENSG00000106128, ENSG00000106689, ENSG00000151694, ENSG00000177169, ENSG00000177565, ENSG00000137868, ENSG00000130713, ENSG00000097007, ENSG00000066468, ENSG00000172037, ENSG00000114861, ENSG00000007402, ENSG00000154764, ENSG00000115310, ENSG00000156502, ENSG00000138435, ENSG00000142784, ENSG00000168214, ENSG00000147439, ENSG00000162430, ENSG00000185033, ENSG00000164736, ENSG00000101079, ENSG0000…	1059	932	16792	1.56523	0.11808	0.00209393	0.0020339
GOTERM_BP_ALL	GO:0048588~developmental cell growth	28	1.91518	5.0425e-05	ENSG00000106689, ENSG00000177169, ENSG00000097007, ENSG00000090432, ENSG00000172037, ENSG00000006652, ENSG00000115310, ENSG00000118257, ENSG00000185033, ENSG00000167548, ENSG00000168758, ENSG00000163785, ENSG00000124772, ENSG00000131711, ENSG00000156299, ENSG00000076356, ENSG00000157168, ENSG00000176749, ENSG00000177479, ENSG00000176406, ENSG00000154556, ENSG00000049759, ENSG00000114251, ENSG0000…	1059	188	16792	2.3616	0.305198	0.00505651	0.00491154
GOTERM_BP_ALL	GO:1990138~neuron projection extension	22	1.50479	0.000199778	ENSG00000131711, ENSG00000106689, ENSG00000177169, ENSG00000156299, ENSG00000090432, ENSG00000076356, ENSG00000172037, ENSG00000157168, ENSG00000176749, ENSG00000006652, ENSG00000176406, ENSG00000115310, ENSG00000118257, ENSG00000049759, ENSG00000114251, ENSG00000185033, ENSG00000167178, ENSG00000124785, ENSG00000168758, ENSG00000163785, ENSG00000124772, ENSG00000126500	1059	141	16792	2.47406	0.763721	0.0147051	0.0142835
GOTERM_BP_ALL	GO:0060560~developmental growth involved in morphogenesis	28	1.91518	0.000221586	ENSG00000106689, ENSG00000177169, ENSG00000097007, ENSG00000090432, ENSG00000066468, ENSG00000172037, ENSG00000006652, ENSG00000115310, ENSG00000118257, ENSG00000147439, ENSG00000185033, ENSG00000168758, ENSG00000163785, ENSG00000124772, ENSG00000131711, ENSG00000156299, ENSG00000076356, ENSG00000112655, ENSG00000157168, ENSG00000176749, ENSG00000176406, ENSG00000049759, ENSG00000114251, ENSG0000…	1059	205	16792	2.16576	0.798154	0.0155681	0.0151218
GOTERM_BP_ALL	GO:0016049~cell growth	47	3.21477	0.000415187	ENSG00000106689, ENSG00000151694, ENSG00000177169, ENSG00000130713, ENSG00000097007, ENSG00000090432, ENSG00000172037, ENSG00000006652, ENSG00000158941, ENSG00000115310, ENSG00000156502, ENSG00000118257, ENSG00000147439, ENSG00000185033, ENSG00000164736, ENSG00000167548, ENSG00000168758, ENSG00000101079, ENSG00000163785, ENSG00000124772, ENSG00000140464, ENSG00000131711, ENSG00000156299, ENSG0000…	1059	436	16792	1.7093	0.950148	0.0248829	0.0241695
GOTERM_BP_ALL	GO:0040008~regulation of growth	62	4.24077	0.0012139	ENSG00000106128, ENSG00000151694, ENSG00000130713, ENSG00000097007, ENSG00000066468, ENSG00000114861, ENSG00000007402, ENSG00000115310, ENSG00000156502, ENSG00000168214, ENSG00000185033, ENSG00000144847, ENSG00000164736, ENSG00000101079, ENSG00000104415, ENSG00000076555, ENSG00000076356, ENSG00000204385, ENSG00000171476, ENSG00000077684, ENSG00000176406, ENSG00000049759, ENSG00000163132, ENSG0000…	1059	652	16792	1.50782	0.999845	0.0523912	0.0508891
GOTERM_BP_ALL	GO:0010977~negative regulation of neuron projection development	19	1.29959	0.00132376	ENSG00000178950, ENSG00000133216, ENSG00000071054, ENSG00000135916, ENSG00000113657, ENSG00000026025, ENSG00000153317, ENSG00000176749, ENSG00000006652, ENSG00000115310, ENSG00000114251, ENSG00000185033, ENSG00000185043, ENSG00000063015, ENSG00000169398, ENSG00000169783, ENSG00000182175, ENSG00000168758, ENSG00000163785	1059	130	16792	2.31748	0.99993	0.056221	0.0546091
GOTERM_BP_ALL	GO:0031345~negative regulation of cell projection organization	20	1.36799	0.00352326	ENSG00000178950, ENSG00000133216, ENSG00000071054, ENSG00000135916, ENSG00000113657, ENSG00000026025, ENSG00000153317, ENSG00000176749, ENSG00000006652, ENSG00000196405, ENSG00000115310, ENSG00000114251, ENSG00000185033, ENSG00000185043, ENSG00000063015, ENSG00000169398, ENSG00000169783, ENSG00000182175, ENSG00000168758, ENSG00000163785	1059	153	16792	2.07274	1	0.107333	0.104256
GOTERM_BP_ALL	GO:0050770~regulation of axonogenesis	21	1.43639	0.0045535	ENSG00000131711, ENSG00000133216, ENSG00000156299, ENSG00000076356, ENSG00000097007, ENSG00000157168, ENSG00000176749, ENSG00000006652, ENSG00000154764, ENSG00000115310, ENSG00000114251, ENSG00000185033, ENSG00000182580, ENSG00000167178, ENSG00000169398, ENSG00000169783, ENSG00000182175, ENSG00000184486, ENSG00000072518, ENSG00000168758, ENSG00000163785	1059	168	16792	1.98206	1	0.127068	0.123425
GOTERM_BP_ALL	GO:0045926~negative regulation of growth	27	1.84679	0.00491589	ENSG00000090432, ENSG00000006652, ENSG00000158941, ENSG00000115310, ENSG00000185033, ENSG00000100644, ENSG00000260549, ENSG00000164736, ENSG00000168758, ENSG00000101079, ENSG00000163785, ENSG00000140464, ENSG00000068078, ENSG00000108557, ENSG00000164916, ENSG00000111245, ENSG00000077684, ENSG00000176749, ENSG00000163132, ENSG00000100739, ENSG00000114251, ENSG00000161011, ENSG00000169398, ENSG0000…	1059	240	16792	1.78385	1	0.134677	0.130816
GOTERM_BP_ALL	GO:0048675~axon extension	15	1.02599	0.00664321	ENSG00000131711, ENSG00000106689, ENSG00000177169, ENSG00000076356, ENSG00000172037, ENSG00000157168, ENSG00000176749, ENSG00000006652, ENSG00000115310, ENSG00000118257, ENSG00000114251, ENSG00000185033, ENSG00000167178, ENSG00000168758, ENSG00000163785	1059	106	16792	2.24384	1	0.16204	0.157395
GOTERM_BP_ALL	GO:0050771~negative regulation of axonogenesis	11	0.752394	0.00714539	ENSG00000133216, ENSG00000114251, ENSG00000185033, ENSG00000169398, ENSG00000169783, ENSG00000182175, ENSG00000176749, ENSG00000006652, ENSG00000168758, ENSG00000163785, ENSG00000115310	1059	65	16792	2.6834	1	0.168668	0.163832
GOTERM_BP_ALL	GO:0010771~negative regulation of cell morphogenesis involved in differentiation	16	1.09439	0.00779322	ENSG00000136848, ENSG00000133216, ENSG00000119185, ENSG00000176749, ENSG00000006652, ENSG00000115310, ENSG00000168675, ENSG00000114251, ENSG00000185033, ENSG00000168036, ENSG00000169398, ENSG00000169783, ENSG00000182175, ENSG00000101665, ENSG00000168758, ENSG00000163785	1059	119	16792	2.13196	1	0.17694	0.171868
GOTERM_BP_ALL	GO:0001558~regulation of cell growth	39	2.66758	0.0084991	ENSG00000151694, ENSG00000130713, ENSG00000097007, ENSG00000090432, ENSG00000115457, ENSG00000006652, ENSG00000158941, ENSG00000115310, ENSG00000156502, ENSG00000185033, ENSG00000164736, ENSG00000168758, ENSG00000101079, ENSG00000163785, ENSG00000050820, ENSG00000124772, ENSG00000140464, ENSG00000131711, ENSG00000104415, ENSG00000164916, ENSG00000076356, ENSG00000111245, ENSG00000204385, ENSG0000…	1059	403	16792	1.5345	1	0.189394	0.183964
GOTERM_BP_ALL	GO:0048638~regulation of developmental growth	31	2.12038	0.0095443	ENSG00000106128, ENSG00000097007, ENSG00000090432, ENSG00000066468, ENSG00000114861, ENSG00000006652, ENSG00000007402, ENSG00000115310, ENSG00000171316, ENSG00000168214, ENSG00000185033, ENSG00000184486, ENSG00000168758, ENSG00000163785, ENSG00000124772, ENSG00000131711, ENSG00000068078, ENSG00000108557, ENSG00000076555, ENSG00000076356, ENSG00000176788, ENSG00000171476, ENSG00000157168, ENSG0000…	1059	303	16792	1.62228	1	0.20448	0.198618
GOTERM_BP_ALL	GO:0051129~negative regulation of cellular component organization	55	3.76197	0.0110593	ENSG00000177169, ENSG00000071054, ENSG00000113657, ENSG00000113851, ENSG00000113456, ENSG00000153317, ENSG00000196405, ENSG00000115310, ENSG00000185033, ENSG00000169783, ENSG00000127663, ENSG00000002822, ENSG00000197122, ENSG00000172167, ENSG00000153823, ENSG00000119335, ENSG00000114251, ENSG00000169398, ENSG00000167770, ENSG00000165637, ENSG00000101665, ENSG00000087274, ENSG00000186635, ENSG0000…	1059	624	16792	1.39761	1	0.228509	0.221957
GOTERM_BP_ALL	GO:0030308~negative regulation of cell growth	20	1.36799	0.011467	ENSG00000090432, ENSG00000164916, ENSG00000111245, ENSG00000077684, ENSG00000176749, ENSG00000006652, ENSG00000158941, ENSG00000115310, ENSG00000163132, ENSG00000100739, ENSG00000114251, ENSG00000185033, ENSG00000182175, ENSG00000164736, ENSG00000168758, ENSG00000163697, ENSG00000101079, ENSG00000163785, ENSG00000122641, ENSG00000140464	1059	171	16792	1.85456	1	0.232061	0.225408
GOTERM_BP_ALL	GO:0030516~regulation of axon extension	12	0.820793	0.0256582	ENSG00000131711, ENSG00000114251, ENSG00000185033, ENSG00000167178, ENSG00000076356, ENSG00000097007, ENSG00000157168, ENSG00000176749, ENSG00000006652, ENSG00000168758, ENSG00000163785, ENSG00000115310	1059	90	16792	2.1142	1	0.397536	0.386139
GOTERM_BP_ALL	GO:0030517~negative regulation of axon extension	7	0.478796	0.0301762	ENSG00000114251, ENSG00000185033, ENSG00000176749, ENSG00000006652, ENSG00000168758, ENSG00000163785, ENSG00000115310	1059	38	16792	2.92093	1	0.45108	0.438148
GOTERM_BP_ALL	GO:0061387~regulation of extent of cell growth	13	0.889193	0.0303962	ENSG00000131711, ENSG00000076356, ENSG00000097007, ENSG00000157168, ENSG00000176749, ENSG00000006652, ENSG00000115310, ENSG00000114251, ENSG00000185033, ENSG00000167178, ENSG00000182175, ENSG00000168758, ENSG00000163785	1059	104	16792	1.98206	1	0.451564	0.438618
GOTERM_BP_ALL	GO:0048640~negative regulation of developmental growth	11	0.752394	0.049728	ENSG00000114251, ENSG00000068078, ENSG00000108557, ENSG00000185033, ENSG00000169398, ENSG00000182175, ENSG00000176749, ENSG00000006652, ENSG00000168758, ENSG00000163785, ENSG00000115310	1059	88	16792	1.98206	1	0.629042	0.611007
GOTERM_BP_DIRECT	GO:0030308~negative regulation of cell growth	13	0.889193	0.0791589	ENSG00000090432, ENSG00000164916, ENSG00000111245, ENSG00000077684, ENSG00000158941, ENSG00000115310, ENSG00000163132, ENSG00000100739, ENSG00000164736, ENSG00000163697, ENSG00000101079, ENSG00000122641, ENSG00000140464	1059	121	16792	1.70359	1	1	0.998935
GOTERM_BP_ALL	GO:0008361~regulation of cell size	17	1.16279	0.0794645	ENSG00000131711, ENSG00000076356, ENSG00000097007, ENSG00000157168, ENSG00000176749, ENSG00000006652, ENSG00000115310, ENSG00000142784, ENSG00000114251, ENSG00000185033, ENSG00000167178, ENSG00000182175, ENSG00000157087, ENSG00000168758, ENSG00000165269, ENSG00000163785, ENSG00000087274	1059	173	16792	1.55815	1	0.808076	0.784908
GOTERM_BP_ALL	GO:0050919~negative chemotaxis	6	0.410397	0.113391	ENSG00000114251, ENSG00000185033, ENSG00000157168, ENSG00000168758, ENSG00000163785, ENSG00000118257	1059	41	16792	2.32046	1	0.970845	0.943011
GOTERM_BP_ALL	GO:0048841~regulation of axon extension involved in axon guidance	5	0.341997	0.189094	ENSG00000114251, ENSG00000185033, ENSG00000076356, ENSG00000168758, ENSG00000163785	1059	36	16792	2.20229	1	1	0.971464
GOTERM_BP_DIRECT	GO:0048843~negative regulation of axon extension involved in axon guidance	4	0.273598	0.223228	ENSG00000114251, ENSG00000185033, ENSG00000168758, ENSG00000163785	1059	26	16792	2.43946	1	1	0.998935
GOTERM_BP_ALL	GO:0048843~negative regulation of axon extension involved in axon guidance	4	0.273598	0.223228	ENSG00000114251, ENSG00000185033, ENSG00000168758, ENSG00000163785	1059	26	16792	2.43946	1	1	0.971464
GOTERM_BP_ALL	GO:1902284~neuron projection extension involved in neuron projection guidance	5	0.341997	0.243124	ENSG00000114251, ENSG00000185033, ENSG00000168758, ENSG00000163785, ENSG00000118257	1059	40	16792	1.98206	1	1	0.971464
GOTERM_BP_ALL	GO:1902667~regulation of axon guidance	5	0.341997	0.243124	ENSG00000114251, ENSG00000185033, ENSG00000076356, ENSG00000168758, ENSG00000163785	1059	40	16792	1.98206	1	1	0.971464
GOTERM_BP_ALL	GO:0048846~axon extension involved in axon guidance	5	0.341997	0.243124	ENSG00000114251, ENSG00000185033, ENSG00000168758, ENSG00000163785, ENSG00000118257	1059	40	16792	1.98206	1	1	0.971464
GOTERM_BP_ALL	GO:1902668~negative regulation of axon guidance	4	0.273598	0.25755	ENSG00000114251, ENSG00000185033, ENSG00000168758, ENSG00000163785	1059	28	16792	2.26521	1	1	0.971464
GOTERM_BP_ALL	GO:0071526~semaphorin-plexin signaling pathway	4	0.273598	0.415115	ENSG00000185033, ENSG00000076356, ENSG00000168758, ENSG00000118257	1059	37	16792	1.71421	1	1	0.971464
GOTERM_BP_DIRECT	GO:0071526~semaphorin-plexin signaling pathway	3	0.205198	0.6244	ENSG00000185033, ENSG00000076356, ENSG00000168758	1059	33	16792	1.4415	1	1	0.998935
GOTERM_BP_DIRECT	GO:0050919~negative chemotaxis	3	0.205198	0.640741	ENSG00000185033, ENSG00000168758, ENSG00000118257	1059	34	16792	1.3991	1	1	0.998935
GOTERM_BP_ALL	GO:0001755~neural crest cell migration	4	0.273598	0.644614	ENSG00000185033, ENSG00000100644, ENSG00000168758, ENSG00000118257	1059	52	16792	1.21973	1	1	0.971464
GOTERM_BP_ALL	GO:0050922~negative regulation of chemotaxis	4	0.273598	0.669931	ENSG00000114251, ENSG00000185033, ENSG00000168758, ENSG00000163785	1059	54	16792	1.17455	1	1	0.971464
GOTERM_BP_ALL	GO:0050920~regulation of chemotaxis	10	0.683995	0.83579	ENSG00000151694, ENSG00000114251, ENSG00000156299, ENSG00000185033, ENSG00000183087, ENSG00000076356, ENSG00000171951, ENSG00000168758, ENSG00000156427, ENSG00000163785	1059	186	16792	0.852498	1	1	0.971464
Annotation Cluster 32	Enrichment Score: 1.7592993066759972
Category	Term	Count	%	PValue	Genes	List Total	Pop Hits	Pop Total	Fold Enrichment	Bonferroni	Benjamini	FDR
GOTERM_BP_ALL	GO:0014031~mesenchymal cell development	21	1.43639	0.00425601	ENSG00000136848, ENSG00000100030, ENSG00000114315, ENSG00000066468, ENSG00000157168, ENSG00000176887, ENSG00000115310, ENSG00000118257, ENSG00000163132, ENSG00000164442, ENSG00000168675, ENSG00000114251, ENSG00000168214, ENSG00000185033, ENSG00000168036, ENSG00000100644, ENSG00000122694, ENSG00000044090, ENSG00000101665, ENSG00000125398, ENSG00000168758	1059	167	16792	1.99393	1	0.122914	0.11939
GOTERM_BP_ALL	GO:0048762~mesenchymal cell differentiation	21	1.43639	0.0085866	ENSG00000136848, ENSG00000100030, ENSG00000114315, ENSG00000066468, ENSG00000157168, ENSG00000176887, ENSG00000115310, ENSG00000118257, ENSG00000163132, ENSG00000164442, ENSG00000168675, ENSG00000114251, ENSG00000168214, ENSG00000185033, ENSG00000168036, ENSG00000100644, ENSG00000122694, ENSG00000044090, ENSG00000101665, ENSG00000125398, ENSG00000168758	1059	178	16792	1.87071	1	0.190752	0.185283
GOTERM_BP_ALL	GO:0003007~heart morphogenesis	25	1.70999	0.0104766	ENSG00000066468, ENSG00000113971, ENSG00000115310, ENSG00000171316, ENSG00000168214, ENSG00000168036, ENSG00000100644, ENSG00000164736, ENSG00000109472, ENSG00000114315, ENSG00000111245, ENSG00000196411, ENSG00000157168, ENSG00000197702, ENSG00000176887, ENSG00000163132, ENSG00000142871, ENSG00000164442, ENSG00000114251, ENSG00000169398, ENSG00000101665, ENSG00000124766, ENSG00000108175, ENSG0000…	1059	230	16792	1.72353	1	0.219248	0.212963
GOTERM_BP_DIRECT	GO:0001837~epithelial to mesenchymal transition	7	0.478796	0.0181718	ENSG00000114251, ENSG00000168214, ENSG00000168036, ENSG00000100644, ENSG00000066468, ENSG00000044090, ENSG00000125398	1059	34	16792	3.26457	1	1	0.998935
GOTERM_BP_ALL	GO:0060485~mesenchyme development	24	1.64159	0.0229101	ENSG00000136848, ENSG00000100030, ENSG00000114315, ENSG00000066468, ENSG00000176788, ENSG00000112655, ENSG00000157168, ENSG00000176887, ENSG00000115310, ENSG00000118257, ENSG00000163132, ENSG00000164442, ENSG00000168675, ENSG00000114251, ENSG00000168214, ENSG00000185033, ENSG00000168036, ENSG00000100644, ENSG00000185650, ENSG00000122694, ENSG00000044090, ENSG00000101665, ENSG00000125398, ENSG0000…	1059	234	16792	1.6263	1	0.373389	0.362684
GOTERM_BP_ALL	GO:0001837~epithelial to mesenchymal transition	13	0.889193	0.0303962	ENSG00000136848, ENSG00000066468, ENSG00000115310, ENSG00000163132, ENSG00000168675, ENSG00000114251, ENSG00000168214, ENSG00000168036, ENSG00000100644, ENSG00000122694, ENSG00000044090, ENSG00000101665, ENSG00000125398	1059	104	16792	1.98206	1	0.451564	0.438618
GOTERM_BP_ALL	GO:0014032~neural crest cell development	10	0.683995	0.0310272	ENSG00000100030, ENSG00000164442, ENSG00000185033, ENSG00000100644, ENSG00000114315, ENSG00000157168, ENSG00000125398, ENSG00000168758, ENSG00000176887, ENSG00000118257	1059	70	16792	2.26521	1	0.454394	0.441366
GOTERM_BP_ALL	GO:0014033~neural crest cell differentiation	10	0.683995	0.0560499	ENSG00000100030, ENSG00000164442, ENSG00000185033, ENSG00000100644, ENSG00000114315, ENSG00000157168, ENSG00000125398, ENSG00000168758, ENSG00000176887, ENSG00000118257	1059	78	16792	2.03288	1	0.666298	0.647195
Annotation Cluster 33	Enrichment Score: 1.6933929982551632
Category	Term	Count	%	PValue	Genes	List Total	Pop Hits	Pop Total	Fold Enrichment	Bonferroni	Benjamini	FDR
GOTERM_BP_ALL	GO:0034622~cellular macromolecular complex assembly	83	5.67715	0.00876492	ENSG00000170091, ENSG00000174130, ENSG00000158406, ENSG00000198382, ENSG00000106526, ENSG00000097007, ENSG00000178057, ENSG00000112685, ENSG00000151413, ENSG00000196405, ENSG00000115310, ENSG00000134278, ENSG00000095261, ENSG00000122735, ENSG00000197409, ENSG00000124635, ENSG00000107290, ENSG00000159055, ENSG00000168298, ENSG00000251503, ENSG00000183853, ENSG00000164972, ENSG00000130520, ENSG0000…	1059	1004	16792	1.31084	1	0.192274	0.186761
GOTERM_BP_ALL	GO:0006461~protein complex assembly	114	7.79754	0.00880339	ENSG00000174130, ENSG00000130037, ENSG00000156026, ENSG00000113657, ENSG00000097007, ENSG00000178057, ENSG00000151413, ENSG00000112685, ENSG00000158169, ENSG00000158445, ENSG00000115310, ENSG00000197409, ENSG00000008294, ENSG00000155729, ENSG00000164972, ENSG00000178104, ENSG00000197122, ENSG00000141959, ENSG00000156650, ENSG00000076555, ENSG00000111229, ENSG00000164182, ENSG00000112159, ENSG0000…	1059	1445	16792	1.25096	1	0.192274	0.186761
GOTERM_BP_ALL	GO:0070271~protein complex biogenesis	114	7.79754	0.00916972	ENSG00000174130, ENSG00000130037, ENSG00000156026, ENSG00000113657, ENSG00000097007, ENSG00000178057, ENSG00000151413, ENSG00000112685, ENSG00000158169, ENSG00000158445, ENSG00000115310, ENSG00000197409, ENSG00000008294, ENSG00000155729, ENSG00000164972, ENSG00000178104, ENSG00000197122, ENSG00000141959, ENSG00000156650, ENSG00000076555, ENSG00000111229, ENSG00000164182, ENSG00000112159, ENSG0000…	1059	1446	16792	1.2501	1	0.19822	0.192537
GOTERM_BP_ALL	GO:0044085~cellular component biogenesis	212	14.5007	0.0130866	ENSG00000174130, ENSG00000156026, ENSG00000163913, ENSG00000113657, ENSG00000178057, ENSG00000168010, ENSG00000112685, ENSG00000158445, ENSG00000114861, ENSG00000154764, ENSG00000147439, ENSG00000155729, ENSG00000146223, ENSG00000079308, ENSG00000197122, ENSG00000072110, ENSG00000111229, ENSG00000173726, ENSG00000183087, ENSG00000101665, ENSG00000178184, ENSG00000183520, ENSG00000164346, ENSG0000…	1059	2914	16792	1.15359	1	0.253312	0.246049
GOTERM_BP_ALL	GO:0022607~cellular component assembly	191	13.0643	0.0170944	ENSG00000174130, ENSG00000130037, ENSG00000156026, ENSG00000163913, ENSG00000113657, ENSG00000097007, ENSG00000178057, ENSG00000151413, ENSG00000112685, ENSG00000168010, ENSG00000158169, ENSG00000136811, ENSG00000158445, ENSG00000114861, ENSG00000154764, ENSG00000115310, ENSG00000197409, ENSG00000171811, ENSG00000167202, ENSG00000147439, ENSG00000008294, ENSG00000155729, ENSG00000079308, ENSG0000…	1059	2618	16792	1.15683	1	0.304669	0.295934
GOTERM_BP_ALL	GO:0065003~macromolecular complex assembly	129	8.82353	0.0207041	ENSG00000174130, ENSG00000130037, ENSG00000156026, ENSG00000113657, ENSG00000097007, ENSG00000178057, ENSG00000151413, ENSG00000112685, ENSG00000158169, ENSG00000158445, ENSG00000115310, ENSG00000197409, ENSG00000008294, ENSG00000155729, ENSG00000164972, ENSG00000165029, ENSG00000178104, ENSG00000197122, ENSG00000141959, ENSG00000156650, ENSG00000076555, ENSG00000111229, ENSG00000164182, ENSG0000…	1059	1710	16792	1.19619	1	0.34926	0.339247
GOTERM_BP_ALL	GO:0043933~macromolecular complex subunit organization	179	12.2435	0.0227352	ENSG00000174130, ENSG00000055609, ENSG00000172590, ENSG00000130037, ENSG00000156026, ENSG00000163517, ENSG00000113657, ENSG00000097007, ENSG00000178057, ENSG00000198586, ENSG00000151413, ENSG00000112685, ENSG00000158169, ENSG00000114982, ENSG00000158445, ENSG00000115310, ENSG00000087206, ENSG00000197409, ENSG00000008294, ENSG00000155729, ENSG00000164972, ENSG00000127663, ENSG00000165029, ENSG0000…	1059	2461	16792	1.15331	1	0.371376	0.360729
GOTERM_BP_ALL	GO:0071822~protein complex subunit organization	122	8.34473	0.0570868	ENSG00000174130, ENSG00000172590, ENSG00000130037, ENSG00000156026, ENSG00000113657, ENSG00000097007, ENSG00000178057, ENSG00000151413, ENSG00000112685, ENSG00000158169, ENSG00000158445, ENSG00000115310, ENSG00000197409, ENSG00000008294, ENSG00000155729, ENSG00000164972, ENSG00000178104, ENSG00000197122, ENSG00000141959, ENSG00000156650, ENSG00000076555, ENSG00000111229, ENSG00000164182, ENSG0000…	1059	1674	16792	1.15561	1	0.670189	0.650975
GOTERM_BP_ALL	GO:0043623~cellular protein complex assembly	44	3.00958	0.135126	ENSG00000174130, ENSG00000170091, ENSG00000198382, ENSG00000106526, ENSG00000097007, ENSG00000178057, ENSG00000136950, ENSG00000112685, ENSG00000151413, ENSG00000114841, ENSG00000134775, ENSG00000158864, ENSG00000196405, ENSG00000134278, ENSG00000095261, ENSG00000115310, ENSG00000122735, ENSG00000170348, ENSG00000168675, ENSG00000124659, ENSG00000251503, ENSG00000183853, ENSG00000164972, ENSG0000…	1059	575	16792	1.21336	1	1	0.971464
Annotation Cluster 34	Enrichment Score: 1.6907785558282846
Category	Term	Count	%	PValue	Genes	List Total	Pop Hits	Pop Total	Fold Enrichment	Bonferroni	Benjamini	FDR
GOTERM_BP_ALL	GO:0016055~Wnt signaling pathway	49	3.35157	0.000592385	ENSG00000180730, ENSG00000177565, ENSG00000097007, ENSG00000066468, ENSG00000113971, ENSG00000154764, ENSG00000095261, ENSG00000168214, ENSG00000164932, ENSG00000164736, ENSG00000109472, ENSG00000198055, ENSG00000155760, ENSG00000156299, ENSG00000197122, ENSG00000104415, ENSG00000114019, ENSG00000077684, ENSG00000133794, ENSG00000169071, ENSG00000154237, ENSG00000166167, ENSG00000114251, ENSG0000…	1059	468	16792	1.66019	0.986142	0.0307699	0.0298877
GOTERM_BP_ALL	GO:0198738~cell-cell signaling by wnt	49	3.35157	0.000621286	ENSG00000180730, ENSG00000177565, ENSG00000097007, ENSG00000066468, ENSG00000113971, ENSG00000154764, ENSG00000095261, ENSG00000168214, ENSG00000164932, ENSG00000164736, ENSG00000109472, ENSG00000198055, ENSG00000155760, ENSG00000156299, ENSG00000197122, ENSG00000104415, ENSG00000114019, ENSG00000077684, ENSG00000133794, ENSG00000169071, ENSG00000154237, ENSG00000166167, ENSG00000114251, ENSG0000…	1059	469	16792	1.65665	0.988754	0.0315894	0.0306837
GOTERM_BP_ALL	GO:1905114~cell surface receptor signaling pathway involved in cell-cell signaling	53	3.62517	0.000870558	ENSG00000180730, ENSG00000177565, ENSG00000097007, ENSG00000066468, ENSG00000113971, ENSG00000154764, ENSG00000095261, ENSG00000168214, ENSG00000164932, ENSG00000164736, ENSG00000109472, ENSG00000106089, ENSG00000198055, ENSG00000155760, ENSG00000156299, ENSG00000197122, ENSG00000104415, ENSG00000114019, ENSG00000077684, ENSG00000133794, ENSG00000169071, ENSG00000176406, ENSG00000154237, ENSG0000…	1059	527	16792	1.59467	0.998143	0.0416253	0.0404319
GOTERM_BP_ALL	GO:0060070~canonical Wnt signaling pathway	32	2.18878	0.00201406	ENSG00000177565, ENSG00000152284, ENSG00000066468, ENSG00000115457, ENSG00000158941, ENSG00000113971, ENSG00000095261, ENSG00000060656, ENSG00000154764, ENSG00000168214, ENSG00000168036, ENSG00000164932, ENSG00000164736, ENSG00000165566, ENSG00000163785, ENSG00000136848, ENSG00000155760, ENSG00000197122, ENSG00000077684, ENSG00000112655, ENSG00000133794, ENSG00000169071, ENSG00000154237, ENSG0000…	1059	284	16792	1.78664	1	0.0723458	0.0702716
GOTERM_BP_ALL	GO:0007267~cell-cell signaling	119	8.13953	0.0086143	ENSG00000149294, ENSG00000130037, ENSG00000156026, ENSG00000106327, ENSG00000179388, ENSG00000097007, ENSG00000169220, ENSG00000066468, ENSG00000158445, ENSG00000156427, ENSG00000130396, ENSG00000007402, ENSG00000154764, ENSG00000118432, ENSG00000138435, ENSG00000164850, ENSG00000054523, ENSG00000185950, ENSG00000160255, ENSG00000164736, ENSG00000053438, ENSG00000198055, ENSG00000197122, ENSG0000…	1059	1517	16792	1.24385	1	0.190752	0.185283
GOTERM_BP_ALL	GO:0030111~regulation of Wnt signaling pathway	31	2.12038	0.0163284	ENSG00000180730, ENSG00000152284, ENSG00000097007, ENSG00000066468, ENSG00000115457, ENSG00000158941, ENSG00000113971, ENSG00000095261, ENSG00000154764, ENSG00000168214, ENSG00000164932, ENSG00000164736, ENSG00000165566, ENSG00000136848, ENSG00000156299, ENSG00000197122, ENSG00000077684, ENSG00000133794, ENSG00000169071, ENSG00000154237, ENSG00000166167, ENSG00000035499, ENSG00000114251, ENSG0000…	1059	316	16792	1.55554	1	0.296209	0.287716
GOTERM_BP_ALL	GO:0060828~regulation of canonical Wnt signaling pathway	25	1.70999	0.0177552	ENSG00000066468, ENSG00000115457, ENSG00000158941, ENSG00000113971, ENSG00000095261, ENSG00000154764, ENSG00000168214, ENSG00000164932, ENSG00000164736, ENSG00000165566, ENSG00000136848, ENSG00000197122, ENSG00000077684, ENSG00000133794, ENSG00000169071, ENSG00000154237, ENSG00000166167, ENSG00000114251, ENSG00000147509, ENSG00000108671, ENSG00000106571, ENSG00000124766, ENSG00000107263, ENSG0000…	1059	241	16792	1.64486	1	0.312665	0.303701
GOTERM_BP_DIRECT	GO:0016055~Wnt signaling pathway	18	1.23119	0.0818369	ENSG00000198055, ENSG00000104415, ENSG00000152284, ENSG00000114019, ENSG00000197943, ENSG00000158941, ENSG00000113971, ENSG00000154764, ENSG00000166167, ENSG00000012822, ENSG00000114251, ENSG00000168036, ENSG00000072518, ENSG00000109472, ENSG00000163785, ENSG00000165566, ENSG00000140332, ENSG00000072803	1059	187	16792	1.52629	1	1	0.998935
GOTERM_BP_DIRECT	GO:0090090~negative regulation of canonical Wnt signaling pathway	16	1.09439	0.0902383	ENSG00000136848, ENSG00000077684, ENSG00000115457, ENSG00000113971, ENSG00000095261, ENSG00000169071, ENSG00000114251, ENSG00000147509, ENSG00000108671, ENSG00000164932, ENSG00000164736, ENSG00000106571, ENSG00000107263, ENSG00000125398, ENSG00000181449, ENSG00000165566	1059	163	16792	1.55646	1	1	0.998935
GOTERM_BP_ALL	GO:0090090~negative regulation of canonical Wnt signaling pathway	16	1.09439	0.0975644	ENSG00000136848, ENSG00000077684, ENSG00000115457, ENSG00000113971, ENSG00000095261, ENSG00000169071, ENSG00000114251, ENSG00000147509, ENSG00000108671, ENSG00000164932, ENSG00000164736, ENSG00000106571, ENSG00000107263, ENSG00000125398, ENSG00000181449, ENSG00000165566	1059	165	16792	1.5376	1	0.908923	0.882864
GOTERM_BP_ALL	GO:0030178~negative regulation of Wnt signaling pathway	18	1.23119	0.132743	ENSG00000136848, ENSG00000180730, ENSG00000077684, ENSG00000115457, ENSG00000113971, ENSG00000095261, ENSG00000169071, ENSG00000114251, ENSG00000138083, ENSG00000147509, ENSG00000108671, ENSG00000164932, ENSG00000164736, ENSG00000106571, ENSG00000107263, ENSG00000125398, ENSG00000181449, ENSG00000165566	1059	201	16792	1.41998	1	1	0.971464
GOTERM_BP_ALL	GO:0030177~positive regulation of Wnt signaling pathway	14	0.957592	0.173449	ENSG00000197122, ENSG00000097007, ENSG00000066468, ENSG00000158941, ENSG00000095261, ENSG00000154764, ENSG00000133794, ENSG00000169071, ENSG00000154237, ENSG00000035499, ENSG00000114251, ENSG00000168214, ENSG00000108671, ENSG00000124766	1059	154	16792	1.4415	1	1	0.971464
GOTERM_BP_ALL	GO:0090263~positive regulation of canonical Wnt signaling pathway	11	0.752394	0.231938	ENSG00000168214, ENSG00000197122, ENSG00000108671, ENSG00000066468, ENSG00000124766, ENSG00000158941, ENSG00000154764, ENSG00000133794, ENSG00000169071, ENSG00000095261, ENSG00000154237	1059	121	16792	1.4415	1	1	0.971464
GOTERM_BP_DIRECT	GO:0090263~positive regulation of canonical Wnt signaling pathway	10	0.683995	0.34408	ENSG00000197122, ENSG00000108671, ENSG00000066468, ENSG00000124766, ENSG00000158941, ENSG00000154764, ENSG00000133794, ENSG00000169071, ENSG00000095261, ENSG00000154237	1059	120	16792	1.32137	1	1	0.998935
Annotation Cluster 35	Enrichment Score: 1.677848522532337
Category	Term	Count	%	PValue	Genes	List Total	Pop Hits	Pop Total	Fold Enrichment	Bonferroni	Benjamini	FDR
GOTERM_BP_ALL	GO:0006334~nucleosome assembly	24	1.64159	7.13634e-05	ENSG00000158406, ENSG00000127483, ENSG00000197153, ENSG00000156650, ENSG00000181163, ENSG00000197238, ENSG00000175279, ENSG00000137812, ENSG00000119335, ENSG00000197903, ENSG00000197409, ENSG00000185130, ENSG00000124635, ENSG00000158373, ENSG00000233822, ENSG00000168298, ENSG00000187475, ENSG00000251503, ENSG00000159055, ENSG00000184357, ENSG00000125398, ENSG00000187109, ENSG00000197061, ENSG0000…	1059	151	16792	2.52023	0.402699	0.00677952	0.00658515
GOTERM_BP_DIRECT	GO:0006334~nucleosome assembly	20	1.36799	0.000157543	ENSG00000158406, ENSG00000127483, ENSG00000197153, ENSG00000156650, ENSG00000181163, ENSG00000197238, ENSG00000119335, ENSG00000197903, ENSG00000197409, ENSG00000185130, ENSG00000124635, ENSG00000158373, ENSG00000233822, ENSG00000168298, ENSG00000187475, ENSG00000184357, ENSG00000125398, ENSG00000187109, ENSG00000197061, ENSG00000124575	1059	119	16792	2.66495	0.446744	0.171565	0.171337
GOTERM_BP_ALL	GO:0031497~chromatin assembly	24	1.64159	0.000330351	ENSG00000158406, ENSG00000127483, ENSG00000197153, ENSG00000156650, ENSG00000181163, ENSG00000197238, ENSG00000175279, ENSG00000137812, ENSG00000119335, ENSG00000197903, ENSG00000197409, ENSG00000185130, ENSG00000124635, ENSG00000158373, ENSG00000233822, ENSG00000168298, ENSG00000187475, ENSG00000251503, ENSG00000159055, ENSG00000184357, ENSG00000125398, ENSG00000187109, ENSG00000197061, ENSG0000…	1059	167	16792	2.27877	0.90799	0.0203858	0.0198013
GOTERM_BP_ALL	GO:0034728~nucleosome organization	24	1.64159	0.000821045	ENSG00000158406, ENSG00000127483, ENSG00000197153, ENSG00000156650, ENSG00000181163, ENSG00000197238, ENSG00000175279, ENSG00000137812, ENSG00000119335, ENSG00000197903, ENSG00000197409, ENSG00000185130, ENSG00000124635, ENSG00000158373, ENSG00000233822, ENSG00000168298, ENSG00000187475, ENSG00000251503, ENSG00000159055, ENSG00000184357, ENSG00000125398, ENSG00000187109, ENSG00000197061, ENSG0000…	1059	178	16792	2.13795	0.997345	0.0395558	0.0384217
GOTERM_BP_ALL	GO:0065004~protein-DNA complex assembly	29	1.98358	0.000879543	ENSG00000158406, ENSG00000127483, ENSG00000197153, ENSG00000196584, ENSG00000181163, ENSG00000197238, ENSG00000197903, ENSG00000197409, ENSG00000185130, ENSG00000124635, ENSG00000182185, ENSG00000168298, ENSG00000187475, ENSG00000251503, ENSG00000159055, ENSG00000033800, ENSG00000124575, ENSG00000156650, ENSG00000175279, ENSG00000137812, ENSG00000119335, ENSG00000196628, ENSG00000158373, ENSG0000…	1059	235	16792	1.95676	0.99826	0.0417783	0.0405805
GOTERM_BP_ALL	GO:0006325~chromatin organization	70	4.78796	0.00176521	ENSG00000055609, ENSG00000158406, ENSG00000177565, ENSG00000163517, ENSG00000198586, ENSG00000164091, ENSG00000114982, ENSG00000156502, ENSG00000087206, ENSG00000197409, ENSG00000100307, ENSG00000124635, ENSG00000159055, ENSG00000168298, ENSG00000251503, ENSG00000100784, ENSG00000127663, ENSG00000139618, ENSG00000112238, ENSG00000156650, ENSG00000269897, ENSG00000171476, ENSG00000077684, ENSG0000…	1059	768	16792	1.44525	0.999997	0.0659849	0.064093
GOTERM_BP_ALL	GO:0006333~chromatin assembly or disassembly	24	1.64159	0.00212161	ENSG00000158406, ENSG00000127483, ENSG00000197153, ENSG00000156650, ENSG00000181163, ENSG00000197238, ENSG00000175279, ENSG00000137812, ENSG00000119335, ENSG00000197903, ENSG00000197409, ENSG00000185130, ENSG00000124635, ENSG00000158373, ENSG00000233822, ENSG00000168298, ENSG00000187475, ENSG00000251503, ENSG00000159055, ENSG00000184357, ENSG00000125398, ENSG00000187109, ENSG00000197061, ENSG0000…	1059	191	16792	1.99244	1	0.0754582	0.0732948
GOTERM_BP_ALL	GO:0006323~DNA packaging	25	1.70999	0.00250775	ENSG00000158406, ENSG00000127483, ENSG00000197153, ENSG00000181163, ENSG00000197238, ENSG00000197903, ENSG00000197409, ENSG00000185130, ENSG00000164850, ENSG00000124635, ENSG00000168298, ENSG00000187475, ENSG00000251503, ENSG00000159055, ENSG00000124575, ENSG00000156650, ENSG00000175279, ENSG00000137812, ENSG00000119335, ENSG00000158373, ENSG00000233822, ENSG00000184357, ENSG00000125398, ENSG0000…	1059	205	16792	1.93372	1	0.0822999	0.0799403
GOTERM_BP_ALL	GO:0071824~protein-DNA complex subunit organization	29	1.98358	0.00436045	ENSG00000158406, ENSG00000127483, ENSG00000197153, ENSG00000196584, ENSG00000181163, ENSG00000197238, ENSG00000197903, ENSG00000197409, ENSG00000185130, ENSG00000124635, ENSG00000182185, ENSG00000168298, ENSG00000187475, ENSG00000251503, ENSG00000159055, ENSG00000033800, ENSG00000124575, ENSG00000156650, ENSG00000175279, ENSG00000137812, ENSG00000119335, ENSG00000196628, ENSG00000158373, ENSG0000…	1059	262	16792	1.75511	1	0.12493	0.121349
GOTERM_BP_ALL	GO:0034080~CENP-A containing nucleosome assembly	8	0.547196	0.0169974	ENSG00000158406, ENSG00000159055, ENSG00000251503, ENSG00000181163, ENSG00000175279, ENSG00000137812, ENSG00000197238, ENSG00000197061	1059	43	16792	2.95004	1	0.303951	0.295237
GOTERM_BP_DIRECT	GO:0034080~CENP-A containing nucleosome assembly	8	0.547196	0.0169974	ENSG00000158406, ENSG00000159055, ENSG00000251503, ENSG00000181163, ENSG00000175279, ENSG00000137812, ENSG00000197238, ENSG00000197061	1059	43	16792	2.95004	1	1	0.998935
GOTERM_BP_ALL	GO:0061641~CENP-A containing chromatin organization	8	0.547196	0.0169974	ENSG00000158406, ENSG00000159055, ENSG00000251503, ENSG00000181163, ENSG00000175279, ENSG00000137812, ENSG00000197238, ENSG00000197061	1059	43	16792	2.95004	1	0.303951	0.295237
GOTERM_BP_ALL	GO:0031055~chromatin remodeling at centromere	8	0.547196	0.0267243	ENSG00000158406, ENSG00000159055, ENSG00000251503, ENSG00000181163, ENSG00000175279, ENSG00000137812, ENSG00000197238, ENSG00000197061	1059	47	16792	2.69897	1	0.411406	0.399611
GOTERM_BP_ALL	GO:0071103~DNA conformation change	27	1.84679	0.0356251	ENSG00000158406, ENSG00000127483, ENSG00000197153, ENSG00000181163, ENSG00000197238, ENSG00000156502, ENSG00000197903, ENSG00000197409, ENSG00000185130, ENSG00000164850, ENSG00000124635, ENSG00000107290, ENSG00000168298, ENSG00000187475, ENSG00000251503, ENSG00000159055, ENSG00000124575, ENSG00000156650, ENSG00000175279, ENSG00000137812, ENSG00000119335, ENSG00000158373, ENSG00000233822, ENSG0000…	1059	284	16792	1.50748	1	0.500252	0.48591
GOTERM_BP_ALL	GO:0006336~DNA replication-independent nucleosome assembly	8	0.547196	0.0517018	ENSG00000158406, ENSG00000159055, ENSG00000251503, ENSG00000181163, ENSG00000175279, ENSG00000137812, ENSG00000197238, ENSG00000197061	1059	54	16792	2.34911	1	0.643598	0.625146
GOTERM_BP_ALL	GO:0034508~centromere complex assembly	8	0.547196	0.0517018	ENSG00000158406, ENSG00000159055, ENSG00000251503, ENSG00000181163, ENSG00000175279, ENSG00000137812, ENSG00000197238, ENSG00000197061	1059	54	16792	2.34911	1	0.643598	0.625146
GOTERM_BP_ALL	GO:0034724~DNA replication-independent nucleosome organization	8	0.547196	0.0561662	ENSG00000158406, ENSG00000159055, ENSG00000251503, ENSG00000181163, ENSG00000175279, ENSG00000137812, ENSG00000197238, ENSG00000197061	1059	55	16792	2.3064	1	0.666298	0.647195
GOTERM_BP_ALL	GO:0043486~histone exchange	8	0.547196	0.0763536	ENSG00000158406, ENSG00000159055, ENSG00000251503, ENSG00000181163, ENSG00000175279, ENSG00000137812, ENSG00000197238, ENSG00000197061	1059	59	16792	2.15003	1	0.795053	0.772258
GOTERM_BP_DIRECT	GO:0045653~negative regulation of megakaryocyte differentiation	4	0.273598	0.100432	ENSG00000158406, ENSG00000185043, ENSG00000197238, ENSG00000197061	1059	18	16792	3.52366	1	1	0.998935
GOTERM_BP_ALL	GO:0045653~negative regulation of megakaryocyte differentiation	4	0.273598	0.100432	ENSG00000158406, ENSG00000185043, ENSG00000197238, ENSG00000197061	1059	18	16792	3.52366	1	0.915553	0.889304
GOTERM_BP_ALL	GO:0006338~chromatin remodeling	16	1.09439	0.101362	ENSG00000158406, ENSG00000068024, ENSG00000099954, ENSG00000181163, ENSG00000197238, ENSG00000175279, ENSG00000137812, ENSG00000198604, ENSG00000171316, ENSG00000077080, ENSG00000168036, ENSG00000251503, ENSG00000159055, ENSG00000125398, ENSG00000142599, ENSG00000197061	1059	166	16792	1.52833	1	0.922866	0.896408
GOTERM_BP_ALL	GO:0043044~ATP-dependent chromatin remodeling	9	0.615595	0.130269	ENSG00000158406, ENSG00000099954, ENSG00000159055, ENSG00000251503, ENSG00000181163, ENSG00000175279, ENSG00000137812, ENSG00000197238, ENSG00000197061	1059	80	16792	1.78385	1	1	0.971464
GOTERM_BP_ALL	GO:0006303~double-strand break repair via nonhomologous end joining	8	0.547196	0.142849	ENSG00000087206, ENSG00000158406, ENSG00000198382, ENSG00000197238, ENSG00000152422, ENSG00000109685, ENSG00000197061, ENSG00000128731	1059	69	16792	1.83843	1	1	0.971464
GOTERM_BP_ALL	GO:0000726~non-recombinational repair	8	0.547196	0.192642	ENSG00000087206, ENSG00000158406, ENSG00000198382, ENSG00000197238, ENSG00000152422, ENSG00000109685, ENSG00000197061, ENSG00000128731	1059	75	16792	1.69136	1	1	0.971464
GOTERM_BP_DIRECT	GO:0006303~double-strand break repair via nonhomologous end joining	7	0.478796	0.204441	ENSG00000087206, ENSG00000158406, ENSG00000197238, ENSG00000152422, ENSG00000109685, ENSG00000197061, ENSG00000128731	1059	63	16792	1.76183	1	1	0.998935
GOTERM_BP_DIRECT	GO:0006352~DNA-templated transcription, initiation	4	0.273598	0.397855	ENSG00000158406, ENSG00000196628, ENSG00000197238, ENSG00000197061	1059	36	16792	1.76183	1	1	0.998935
GOTERM_BP_DIRECT	GO:0016233~telomere capping	3	0.205198	0.430056	ENSG00000158406, ENSG00000197238, ENSG00000197061	1059	23	16792	2.06824	1	1	0.998935
GOTERM_BP_DIRECT	GO:0006336~DNA replication-independent nucleosome assembly	3	0.205198	0.494065	ENSG00000158406, ENSG00000197238, ENSG00000197061	1059	26	16792	1.82959	1	1	0.998935
GOTERM_BP_ALL	GO:0016233~telomere capping	4	0.273598	0.589967	ENSG00000100030, ENSG00000158406, ENSG00000197238, ENSG00000197061	1059	48	16792	1.32137	1	1	0.971464
Annotation Cluster 36	Enrichment Score: 1.6614117984323893
Category	Term	Count	%	PValue	Genes	List Total	Pop Hits	Pop Total	Fold Enrichment	Bonferroni	Benjamini	FDR
GOTERM_BP_ALL	GO:0045638~negative regulation of myeloid cell differentiation	15	1.02599	0.00198447	ENSG00000158406, ENSG00000109906, ENSG00000197238, ENSG00000066405, ENSG00000134138, ENSG00000143995, ENSG00000078399, ENSG00000185043, ENSG00000168036, ENSG00000185650, ENSG00000122592, ENSG00000169926, ENSG00000012223, ENSG00000122641, ENSG00000197061	1059	93	16792	2.55749	0.999999	0.0719993	0.069935
GOTERM_BP_ALL	GO:0045637~regulation of myeloid cell differentiation	22	1.50479	0.00914939	ENSG00000152495, ENSG00000158406, ENSG00000109906, ENSG00000197238, ENSG00000114861, ENSG00000172216, ENSG00000066405, ENSG00000134138, ENSG00000242252, ENSG00000143995, ENSG00000078399, ENSG00000185043, ENSG00000168036, ENSG00000100644, ENSG00000185650, ENSG00000090534, ENSG00000122592, ENSG00000169926, ENSG00000182511, ENSG00000012223, ENSG00000122641, ENSG00000197061	1059	191	16792	1.8264	1	0.19822	0.192537
GOTERM_BP_ALL	GO:0030099~myeloid cell differentiation	34	2.32558	0.0102244	ENSG00000158406, ENSG00000177706, ENSG00000197238, ENSG00000114861, ENSG00000172216, ENSG00000066405, ENSG00000134138, ENSG00000143995, ENSG00000168214, ENSG00000078399, ENSG00000100867, ENSG00000168036, ENSG00000100644, ENSG00000185650, ENSG00000142627, ENSG00000122592, ENSG00000169926, ENSG00000012223, ENSG00000140464, ENSG00000152495, ENSG00000072110, ENSG00000197122, ENSG00000109906, ENSG0000…	1059	343	16792	1.57178	1	0.214594	0.208441
GOTERM_BP_ALL	GO:1903707~negative regulation of hemopoiesis	17	1.16279	0.0116439	ENSG00000158406, ENSG00000114315, ENSG00000109906, ENSG00000197238, ENSG00000066405, ENSG00000134138, ENSG00000143995, ENSG00000078399, ENSG00000185043, ENSG00000168036, ENSG00000185650, ENSG00000106571, ENSG00000122592, ENSG00000169926, ENSG00000012223, ENSG00000122641, ENSG00000197061	1059	136	16792	1.98206	1	0.232061	0.225408
GOTERM_BP_ALL	GO:1903706~regulation of hemopoiesis	31	2.12038	0.0258465	ENSG00000158406, ENSG00000107338, ENSG00000179388, ENSG00000197238, ENSG00000114861, ENSG00000172216, ENSG00000066405, ENSG00000134138, ENSG00000143995, ENSG00000152518, ENSG00000078399, ENSG00000168036, ENSG00000100644, ENSG00000185650, ENSG00000122592, ENSG00000169926, ENSG00000012223, ENSG00000152495, ENSG00000092020, ENSG00000114315, ENSG00000109906, ENSG00000242252, ENSG00000185043, ENSG0000…	1059	328	16792	1.49863	1	0.399597	0.388141
GOTERM_BP_ALL	GO:0002521~leukocyte differentiation	38	2.59918	0.104602	ENSG00000151694, ENSG00000158869, ENSG00000068024, ENSG00000107338, ENSG00000179388, ENSG00000097007, ENSG00000177706, ENSG00000114861, ENSG00000172216, ENSG00000066405, ENSG00000171316, ENSG00000168214, ENSG00000152518, ENSG00000100867, ENSG00000168036, ENSG00000142185, ENSG00000185650, ENSG00000142627, ENSG00000122592, ENSG00000012223, ENSG00000147896, ENSG00000152495, ENSG00000092020, ENSG0000…	1059	474	16792	1.27119	1	0.941675	0.914677
GOTERM_BP_ALL	GO:0002683~negative regulation of immune system process	27	1.84679	0.401241	ENSG00000158406, ENSG00000158869, ENSG00000090432, ENSG00000197238, ENSG00000172216, ENSG00000066405, ENSG00000134138, ENSG00000118432, ENSG00000143995, ENSG00000164850, ENSG00000078399, ENSG00000168036, ENSG00000185650, ENSG00000122592, ENSG00000169926, ENSG00000012223, ENSG00000136848, ENSG00000002822, ENSG00000114315, ENSG00000109906, ENSG00000159842, ENSG00000176887, ENSG00000185043, ENSG0000…	1059	388	16792	1.10341	1	1	0.971464
Annotation Cluster 37	Enrichment Score: 1.6507213350842689
Category	Term	Count	%	PValue	Genes	List Total	Pop Hits	Pop Total	Fold Enrichment	Bonferroni	Benjamini	FDR
GOTERM_BP_ALL	GO:0010632~regulation of epithelial cell migration	21	1.43639	0.00486798	ENSG00000136848, ENSG00000137509, ENSG00000091583, ENSG00000197122, ENSG00000119185, ENSG00000159167, ENSG00000114861, ENSG00000156427, ENSG00000196405, ENSG00000154764, ENSG00000118257, ENSG00000114251, ENSG00000143878, ENSG00000185043, ENSG00000100644, ENSG00000169398, ENSG00000122694, ENSG00000142627, ENSG00000125398, ENSG00000124782, ENSG00000050820	1059	169	16792	1.97033	1	0.134148	0.130302
GOTERM_BP_ALL	GO:0010631~epithelial cell migration	26	1.77839	0.00492447	ENSG00000137509, ENSG00000091583, ENSG00000179388, ENSG00000119185, ENSG00000114861, ENSG00000156427, ENSG00000196405, ENSG00000154764, ENSG00000118257, ENSG00000143878, ENSG00000100644, ENSG00000122694, ENSG00000142627, ENSG00000160255, ENSG00000050820, ENSG00000136848, ENSG00000197122, ENSG00000196411, ENSG00000159167, ENSG00000171951, ENSG00000114251, ENSG00000169554, ENSG00000185043, ENSG0000…	1059	228	16792	1.80819	1	0.134677	0.130816
GOTERM_BP_ALL	GO:0090132~epithelium migration	26	1.77839	0.00581457	ENSG00000137509, ENSG00000091583, ENSG00000179388, ENSG00000119185, ENSG00000114861, ENSG00000156427, ENSG00000196405, ENSG00000154764, ENSG00000118257, ENSG00000143878, ENSG00000100644, ENSG00000122694, ENSG00000142627, ENSG00000160255, ENSG00000050820, ENSG00000136848, ENSG00000197122, ENSG00000196411, ENSG00000159167, ENSG00000171951, ENSG00000114251, ENSG00000169554, ENSG00000185043, ENSG0000…	1059	231	16792	1.78471	1	0.148428	0.144173
GOTERM_BP_ALL	GO:0030334~regulation of cell migration	61	4.17237	0.00581789	ENSG00000072786, ENSG00000137509, ENSG00000151694, ENSG00000091583, ENSG00000113657, ENSG00000173404, ENSG00000114861, ENSG00000156427, ENSG00000196405, ENSG00000154764, ENSG00000115310, ENSG00000173402, ENSG00000169744, ENSG00000164850, ENSG00000102606, ENSG00000143878, ENSG00000185033, ENSG00000008294, ENSG00000142627, ENSG00000122694, ENSG00000185950, ENSG00000163686, ENSG00000140443, ENSG0000…	1059	685	16792	1.41204	1	0.148428	0.144173
GOTERM_BP_ALL	GO:0001667~ameboidal-type cell migration	33	2.25718	0.00658168	ENSG00000137509, ENSG00000091583, ENSG00000179388, ENSG00000119185, ENSG00000114861, ENSG00000156427, ENSG00000196405, ENSG00000154764, ENSG00000118257, ENSG00000102606, ENSG00000143878, ENSG00000185033, ENSG00000100644, ENSG00000122694, ENSG00000142627, ENSG00000160255, ENSG00000164736, ENSG00000079308, ENSG00000168758, ENSG00000050820, ENSG00000140464, ENSG00000136848, ENSG00000188807, ENSG0000…	1059	320	16792	1.6352	1	0.161084	0.156466
GOTERM_BP_ALL	GO:0090130~tissue migration	26	1.77839	0.00799692	ENSG00000137509, ENSG00000091583, ENSG00000179388, ENSG00000119185, ENSG00000114861, ENSG00000156427, ENSG00000196405, ENSG00000154764, ENSG00000118257, ENSG00000143878, ENSG00000100644, ENSG00000122694, ENSG00000142627, ENSG00000160255, ENSG00000050820, ENSG00000136848, ENSG00000197122, ENSG00000196411, ENSG00000159167, ENSG00000171951, ENSG00000114251, ENSG00000169554, ENSG00000185043, ENSG0000…	1059	237	16792	1.73953	1	0.180013	0.174852
GOTERM_BP_ALL	GO:0043542~endothelial cell migration	19	1.29959	0.00829317	ENSG00000136848, ENSG00000137509, ENSG00000091583, ENSG00000179388, ENSG00000119185, ENSG00000196411, ENSG00000159167, ENSG00000114861, ENSG00000171951, ENSG00000156427, ENSG00000154764, ENSG00000118257, ENSG00000114251, ENSG00000143878, ENSG00000185043, ENSG00000169398, ENSG00000142627, ENSG00000160255, ENSG00000050820	1059	154	16792	1.95632	1	0.185377	0.180062
GOTERM_BP_ALL	GO:0010594~regulation of endothelial cell migration	15	1.02599	0.0132966	ENSG00000136848, ENSG00000137509, ENSG00000091583, ENSG00000119185, ENSG00000159167, ENSG00000114861, ENSG00000156427, ENSG00000154764, ENSG00000118257, ENSG00000114251, ENSG00000143878, ENSG00000185043, ENSG00000169398, ENSG00000142627, ENSG00000050820	1059	115	16792	2.06824	1	0.255324	0.248003
GOTERM_BP_ALL	GO:0010634~positive regulation of epithelial cell migration	14	0.957592	0.014627	ENSG00000197122, ENSG00000119185, ENSG00000114861, ENSG00000156427, ENSG00000154764, ENSG00000118257, ENSG00000114251, ENSG00000143878, ENSG00000185043, ENSG00000100644, ENSG00000122694, ENSG00000125398, ENSG00000124782, ENSG00000050820	1059	105	16792	2.1142	1	0.274669	0.266794
GOTERM_BP_ALL	GO:0010595~positive regulation of endothelial cell migration	9	0.615595	0.0631219	ENSG00000114251, ENSG00000143878, ENSG00000185043, ENSG00000119185, ENSG00000114861, ENSG00000156427, ENSG00000154764, ENSG00000050820, ENSG00000118257	1059	68	16792	2.09865	1	0.721107	0.700433
GOTERM_BP_DIRECT	GO:0010595~positive regulation of endothelial cell migration	7	0.478796	0.0672994	ENSG00000114251, ENSG00000143878, ENSG00000119185, ENSG00000114861, ENSG00000154764, ENSG00000050820, ENSG00000118257	1059	46	16792	2.41294	1	1	0.998935
GOTERM_BP_ALL	GO:0040017~positive regulation of locomotion	35	2.39398	0.0836579	ENSG00000070761, ENSG00000151694, ENSG00000068024, ENSG00000119185, ENSG00000114861, ENSG00000173404, ENSG00000156427, ENSG00000154764, ENSG00000118257, ENSG00000164850, ENSG00000102606, ENSG00000143878, ENSG00000185033, ENSG00000008294, ENSG00000100644, ENSG00000122694, ENSG00000185950, ENSG00000168758, ENSG00000050820, ENSG00000140443, ENSG00000136848, ENSG00000100030, ENSG00000156299, ENSG0000…	1059	422	16792	1.31511	1	0.834939	0.811001
GOTERM_BP_ALL	GO:0030335~positive regulation of cell migration	33	2.25718	0.0874151	ENSG00000151694, ENSG00000068024, ENSG00000119185, ENSG00000114861, ENSG00000173404, ENSG00000156427, ENSG00000154764, ENSG00000118257, ENSG00000164850, ENSG00000102606, ENSG00000143878, ENSG00000185033, ENSG00000008294, ENSG00000100644, ENSG00000122694, ENSG00000185950, ENSG00000168758, ENSG00000050820, ENSG00000140443, ENSG00000136848, ENSG00000100030, ENSG00000156299, ENSG00000197122, ENSG0000…	1059	395	16792	1.32472	1	0.846941	0.822659
GOTERM_BP_ALL	GO:2000147~positive regulation of cell motility	34	2.32558	0.0876267	ENSG00000070761, ENSG00000151694, ENSG00000068024, ENSG00000119185, ENSG00000114861, ENSG00000173404, ENSG00000156427, ENSG00000154764, ENSG00000118257, ENSG00000164850, ENSG00000102606, ENSG00000143878, ENSG00000185033, ENSG00000008294, ENSG00000100644, ENSG00000122694, ENSG00000185950, ENSG00000168758, ENSG00000050820, ENSG00000140443, ENSG00000136848, ENSG00000100030, ENSG00000156299, ENSG0000…	1059	409	16792	1.31814	1	0.846941	0.822659
GOTERM_BP_ALL	GO:0051272~positive regulation of cellular component movement	34	2.32558	0.112022	ENSG00000070761, ENSG00000151694, ENSG00000068024, ENSG00000119185, ENSG00000114861, ENSG00000173404, ENSG00000156427, ENSG00000154764, ENSG00000118257, ENSG00000164850, ENSG00000102606, ENSG00000143878, ENSG00000185033, ENSG00000008294, ENSG00000100644, ENSG00000122694, ENSG00000185950, ENSG00000168758, ENSG00000050820, ENSG00000140443, ENSG00000136848, ENSG00000100030, ENSG00000156299, ENSG0000…	1059	420	16792	1.28362	1	0.965151	0.937479
GOTERM_BP_DIRECT	GO:0030335~positive regulation of cell migration	16	1.09439	0.184658	ENSG00000100030, ENSG00000151694, ENSG00000156299, ENSG00000173404, ENSG00000169071, ENSG00000142871, ENSG00000164850, ENSG00000185033, ENSG00000008294, ENSG00000185043, ENSG00000169398, ENSG00000185950, ENSG00000000938, ENSG00000168758, ENSG00000050820, ENSG00000140443	1059	184	16792	1.37882	1	1	0.998935
Annotation Cluster 38	Enrichment Score: 1.6313566497854795
Category	Term	Count	%	PValue	Genes	List Total	Pop Hits	Pop Total	Fold Enrichment	Bonferroni	Benjamini	FDR
GOTERM_BP_ALL	GO:0021781~glial cell fate commitment	5	0.341997	0.00707846	ENSG00000139352, ENSG00000168036, ENSG00000157168, ENSG00000125398, ENSG00000181449	1059	13	16792	6.09864	1	0.168668	0.163832
GOTERM_BP_ALL	GO:0060479~lung cell differentiation	6	0.410397	0.0249025	ENSG00000139352, ENSG00000168214, ENSG00000168036, ENSG00000125398, ENSG00000114861, ENSG00000137497	1059	27	16792	3.52366	1	0.392568	0.381313
GOTERM_BP_ALL	GO:0001708~cell fate specification	10	0.683995	0.0724016	ENSG00000139352, ENSG00000182968, ENSG00000168214, ENSG00000155760, ENSG00000168036, ENSG00000111245, ENSG00000106571, ENSG00000164736, ENSG00000125398, ENSG00000181449	1059	82	16792	1.93372	1	0.779045	0.75671
Annotation Cluster 39	Enrichment Score: 1.6240889554824354
Category	Term	Count	%	PValue	Genes	List Total	Pop Hits	Pop Total	Fold Enrichment	Bonferroni	Benjamini	FDR
GOTERM_BP_ALL	GO:0006312~mitotic recombination	11	0.752394	0.000479951	ENSG00000163918, ENSG00000139618, ENSG00000182185, ENSG00000196584, ENSG00000049541, ENSG00000251503, ENSG00000163029, ENSG00000111445, ENSG00000241563, ENSG00000175279, ENSG00000106399	1059	46	16792	3.79176	0.968776	0.0265118	0.0257517
GOTERM_BP_ALL	GO:0006302~double-strand break repair	24	1.64159	0.00548211	ENSG00000158406, ENSG00000198382, ENSG00000242802, ENSG00000132436, ENSG00000130997, ENSG00000139618, ENSG00000196584, ENSG00000111877, ENSG00000165280, ENSG00000197238, ENSG00000152422, ENSG00000087206, ENSG00000138496, ENSG00000185043, ENSG00000107290, ENSG00000182185, ENSG00000167770, ENSG00000163029, ENSG00000188996, ENSG00000106399, ENSG00000109685, ENSG00000121211, ENSG00000197061, ENSG0000…	1059	206	16792	1.84736	1	0.14393	0.139804
GOTERM_BP_ALL	GO:0000731~DNA synthesis involved in DNA repair	11	0.752394	0.0172733	ENSG00000163918, ENSG00000130997, ENSG00000139618, ENSG00000182185, ENSG00000196584, ENSG00000049541, ENSG00000165280, ENSG00000111445, ENSG00000009413, ENSG00000106399, ENSG00000178966	1059	74	16792	2.35704	1	0.306422	0.297636
GOTERM_BP_ALL	GO:0006310~DNA recombination	25	1.70999	0.0421077	ENSG00000163918, ENSG00000242802, ENSG00000132436, ENSG00000130997, ENSG00000076248, ENSG00000196584, ENSG00000049541, ENSG00000111877, ENSG00000114861, ENSG00000152422, ENSG00000156502, ENSG00000168214, ENSG00000107290, ENSG00000182185, ENSG00000251503, ENSG00000163029, ENSG00000139618, ENSG00000111445, ENSG00000241563, ENSG00000175279, ENSG00000178966, ENSG00000188996, ENSG00000121211, ENSG0000…	1059	262	16792	1.51302	1	0.556809	0.540845
GOTERM_BP_DIRECT	GO:0000724~double-strand break repair via homologous recombination	9	0.615595	0.0932347	ENSG00000242802, ENSG00000130997, ENSG00000139618, ENSG00000182185, ENSG00000196584, ENSG00000111877, ENSG00000163029, ENSG00000188996, ENSG00000106399	1059	74	16792	1.92849	1	1	0.998935
GOTERM_BP_ALL	GO:0000724~double-strand break repair via homologous recombination	9	0.615595	0.151243	ENSG00000242802, ENSG00000130997, ENSG00000139618, ENSG00000182185, ENSG00000196584, ENSG00000111877, ENSG00000163029, ENSG00000188996, ENSG00000106399	1059	83	16792	1.71938	1	1	0.971464
GOTERM_BP_ALL	GO:0000725~recombinational repair	9	0.615595	0.158577	ENSG00000242802, ENSG00000130997, ENSG00000139618, ENSG00000182185, ENSG00000196584, ENSG00000111877, ENSG00000163029, ENSG00000188996, ENSG00000106399	1059	84	16792	1.69891	1	1	0.971464
Annotation Cluster 40	Enrichment Score: 1.5951489609352882
Category	Term	Count	%	PValue	Genes	List Total	Pop Hits	Pop Total	Fold Enrichment	Bonferroni	Benjamini	FDR
GOTERM_BP_ALL	GO:0003231~cardiac ventricle development	18	1.23119	0.00114331	ENSG00000137868, ENSG00000114315, ENSG00000066468, ENSG00000111245, ENSG00000112655, ENSG00000157168, ENSG00000176887, ENSG00000142871, ENSG00000171316, ENSG00000164442, ENSG00000114251, ENSG00000168214, ENSG00000169641, ENSG00000100644, ENSG00000101665, ENSG00000109472, ENSG00000124766, ENSG00000109685	1059	118	16792	2.41878	0.999741	0.0503336	0.0488905
GOTERM_BP_ALL	GO:0003281~ventricular septum development	12	0.820793	0.00176435	ENSG00000142871, ENSG00000164442, ENSG00000114251, ENSG00000137868, ENSG00000169641, ENSG00000114315, ENSG00000066468, ENSG00000101665, ENSG00000112655, ENSG00000124766, ENSG00000176887, ENSG00000109685	1059	63	16792	3.02028	0.999997	0.0659849	0.064093
GOTERM_BP_ALL	GO:0060840~artery development	11	0.752394	0.0241827	ENSG00000171316, ENSG00000164442, ENSG00000168214, ENSG00000137868, ENSG00000008196, ENSG00000169641, ENSG00000114315, ENSG00000101665, ENSG00000106571, ENSG00000124766, ENSG00000108175	1059	78	16792	2.23617	1	0.384906	0.373871
GOTERM_BP_ALL	GO:0048844~artery morphogenesis	9	0.615595	0.0256507	ENSG00000171316, ENSG00000164442, ENSG00000168214, ENSG00000137868, ENSG00000008196, ENSG00000114315, ENSG00000101665, ENSG00000124766, ENSG00000108175	1059	57	16792	2.50365	1	0.397536	0.386139
GOTERM_BP_ALL	GO:0035909~aorta morphogenesis	5	0.341997	0.106561	ENSG00000171316, ENSG00000168214, ENSG00000008196, ENSG00000114315, ENSG00000124766	1059	29	16792	2.73387	1	0.941675	0.914677
GOTERM_BP_DIRECT	GO:0048844~artery morphogenesis	4	0.273598	0.14281	ENSG00000137868, ENSG00000114315, ENSG00000101665, ENSG00000108175	1059	21	16792	3.02028	1	1	0.998935
GOTERM_BP_ALL	GO:0035904~aorta development	5	0.341997	0.3583	ENSG00000171316, ENSG00000168214, ENSG00000008196, ENSG00000114315, ENSG00000124766	1059	48	16792	1.65172	1	1	0.971464
Annotation Cluster 41	Enrichment Score: 1.5627528636182768
Category	Term	Count	%	PValue	Genes	List Total	Pop Hits	Pop Total	Fold Enrichment	Bonferroni	Benjamini	FDR
GOTERM_BP_DIRECT	GO:1900006~positive regulation of dendrite development	5	0.341997	0.0154927	ENSG00000136848, ENSG00000124507, ENSG00000063015, ENSG00000097007, ENSG00000198836	1059	16	16792	4.95515	1	1	0.998935
GOTERM_BP_ALL	GO:0050773~regulation of dendrite development	15	1.02599	0.0242155	ENSG00000136848, ENSG00000156299, ENSG00000113758, ENSG00000097007, ENSG00000157168, ENSG00000153317, ENSG00000176749, ENSG00000198836, ENSG00000124507, ENSG00000117399, ENSG00000063015, ENSG00000160145, ENSG00000124126, ENSG00000044090, ENSG00000146555	1059	124	16792	1.91812	1	0.384906	0.373871
GOTERM_BP_ALL	GO:1900006~positive regulation of dendrite development	9	0.615595	0.0546412	ENSG00000136848, ENSG00000124507, ENSG00000156299, ENSG00000063015, ENSG00000097007, ENSG00000160145, ENSG00000044090, ENSG00000157168, ENSG00000198836	1059	66	16792	2.16225	1	0.659715	0.640801
Annotation Cluster 42	Enrichment Score: 1.541315738976552
Category	Term	Count	%	PValue	Genes	List Total	Pop Hits	Pop Total	Fold Enrichment	Bonferroni	Benjamini	FDR
GOTERM_BP_ALL	GO:0009449~gamma-aminobutyric acid biosynthetic process	3	0.205198	0.0113999	ENSG00000128683, ENSG00000183044, ENSG00000079215	1059	3	16792	15.8565	1	0.232061	0.225408
GOTERM_BP_DIRECT	GO:0009449~gamma-aminobutyric acid biosynthetic process	3	0.205198	0.0113999	ENSG00000128683, ENSG00000183044, ENSG00000079215	1059	3	16792	15.8565	1	1	0.998935
GOTERM_BP_ALL	GO:0009448~gamma-aminobutyric acid metabolic process	3	0.205198	0.0349047	ENSG00000128683, ENSG00000183044, ENSG00000079215	1059	5	16792	9.51388	1	0.492211	0.478099
GOTERM_BP_ALL	GO:0008652~cellular amino acid biosynthetic process	8	0.547196	0.150679	ENSG00000171759, ENSG00000128683, ENSG00000104524, ENSG00000183044, ENSG00000171097, ENSG00000079215, ENSG00000166183, ENSG00000115211	1059	70	16792	1.81217	1	1	0.971464
Annotation Cluster 43	Enrichment Score: 1.478707500435229
Category	Term	Count	%	PValue	Genes	List Total	Pop Hits	Pop Total	Fold Enrichment	Bonferroni	Benjamini	FDR
GOTERM_BP_DIRECT	GO:0046777~protein autophosphorylation	23	1.57319	0.00120666	ENSG00000072786, ENSG00000152495, ENSG00000177169, ENSG00000068078, ENSG00000130413, ENSG00000197122, ENSG00000097007, ENSG00000066468, ENSG00000196411, ENSG00000196730, ENSG00000122779, ENSG00000113240, ENSG00000060237, ENSG00000173517, ENSG00000182580, ENSG00000070808, ENSG00000169398, ENSG00000183496, ENSG00000000938, ENSG00000072518, ENSG00000185974, ENSG00000182511, ENSG00000140443	1059	172	16792	2.12034	0.989286	0.377887	0.377384
GOTERM_BP_ALL	GO:0046777~protein autophosphorylation	27	1.84679	0.00246055	ENSG00000072786, ENSG00000177169, ENSG00000130413, ENSG00000097007, ENSG00000066468, ENSG00000136573, ENSG00000122779, ENSG00000173517, ENSG00000182580, ENSG00000183496, ENSG00000072518, ENSG00000185974, ENSG00000140443, ENSG00000152495, ENSG00000068078, ENSG00000197122, ENSG00000196411, ENSG00000196730, ENSG00000113240, ENSG00000060237, ENSG00000168546, ENSG00000115085, ENSG00000070808, ENSG0000…	1059	228	16792	1.87774	1	0.0814917	0.0791553
GOTERM_BP_DIRECT	GO:0018108~peptidyl-tyrosine phosphorylation	20	1.36799	0.00352326	ENSG00000133216, ENSG00000068078, ENSG00000197122, ENSG00000097007, ENSG00000066468, ENSG00000196411, ENSG00000157168, ENSG00000156427, ENSG00000169071, ENSG00000122779, ENSG00000113240, ENSG00000173517, ENSG00000182580, ENSG00000115085, ENSG00000169398, ENSG00000142627, ENSG00000000938, ENSG00000010810, ENSG00000182511, ENSG00000163785	1059	153	16792	2.07274	0.999998	0.695665	0.69474
GOTERM_BP_ALL	GO:0018108~peptidyl-tyrosine phosphorylation	29	1.98358	0.109828	ENSG00000151694, ENSG00000097007, ENSG00000066468, ENSG00000175920, ENSG00000136573, ENSG00000156427, ENSG00000006016, ENSG00000184160, ENSG00000122779, ENSG00000173517, ENSG00000182580, ENSG00000142627, ENSG00000163785, ENSG00000140443, ENSG00000133216, ENSG00000068078, ENSG00000197122, ENSG00000114315, ENSG00000196411, ENSG00000157168, ENSG00000169071, ENSG00000154237, ENSG00000113240, ENSG0000…	1059	349	16792	1.31759	1	0.954222	0.926864
GOTERM_BP_ALL	GO:0018212~peptidyl-tyrosine modification	29	1.98358	0.117947	ENSG00000151694, ENSG00000097007, ENSG00000066468, ENSG00000175920, ENSG00000136573, ENSG00000156427, ENSG00000006016, ENSG00000184160, ENSG00000122779, ENSG00000173517, ENSG00000182580, ENSG00000142627, ENSG00000163785, ENSG00000140443, ENSG00000133216, ENSG00000068078, ENSG00000197122, ENSG00000114315, ENSG00000196411, ENSG00000157168, ENSG00000169071, ENSG00000154237, ENSG00000113240, ENSG0000…	1059	351	16792	1.31008	1	0.993673	0.965184
GOTERM_BP_ALL	GO:0050731~positive regulation of peptidyl-tyrosine phosphorylation	12	0.820793	0.460046	ENSG00000184160, ENSG00000151694, ENSG00000068078, ENSG00000197122, ENSG00000183087, ENSG00000097007, ENSG00000114315, ENSG00000175920, ENSG00000157168, ENSG00000010810, ENSG00000006016, ENSG00000154237	1059	164	16792	1.16023	1	1	0.971464
GOTERM_BP_ALL	GO:0050730~regulation of peptidyl-tyrosine phosphorylation	13	0.889193	0.714959	ENSG00000151694, ENSG00000068078, ENSG00000197122, ENSG00000097007, ENSG00000114315, ENSG00000175920, ENSG00000157168, ENSG00000006016, ENSG00000154237, ENSG00000184160, ENSG00000183087, ENSG00000160255, ENSG00000010810	1059	216	16792	0.954324	1	1	0.971464
Annotation Cluster 44	Enrichment Score: 1.4537096984998872
Category	Term	Count	%	PValue	Genes	List Total	Pop Hits	Pop Total	Fold Enrichment	Bonferroni	Benjamini	FDR
GOTERM_BP_ALL	GO:0051149~positive regulation of muscle cell differentiation	13	0.889193	0.0116179	ENSG00000130513, ENSG00000097007, ENSG00000171476, ENSG00000157168, ENSG00000044115, ENSG00000114861, ENSG00000164850, ENSG00000168214, ENSG00000144857, ENSG00000161021, ENSG00000008294, ENSG00000168036, ENSG00000033800	1059	91	16792	2.26521	1	0.232061	0.225408
GOTERM_BP_ALL	GO:0051147~regulation of muscle cell differentiation	19	1.29959	0.0171324	ENSG00000068024, ENSG00000130513, ENSG00000097007, ENSG00000066468, ENSG00000171476, ENSG00000157168, ENSG00000044115, ENSG00000114861, ENSG00000163132, ENSG00000164850, ENSG00000168214, ENSG00000144857, ENSG00000161021, ENSG00000008294, ENSG00000168036, ENSG00000185650, ENSG00000145794, ENSG00000125398, ENSG00000033800	1059	166	16792	1.8149	1	0.304669	0.295934
GOTERM_BP_ALL	GO:0042692~muscle cell differentiation	34	2.32558	0.0207831	ENSG00000068024, ENSG00000160789, ENSG00000130513, ENSG00000097007, ENSG00000066468, ENSG00000044115, ENSG00000114861, ENSG00000134775, ENSG00000006652, ENSG00000007402, ENSG00000164850, ENSG00000147439, ENSG00000162430, ENSG00000168214, ENSG00000161021, ENSG00000008294, ENSG00000168036, ENSG00000185650, ENSG00000164976, ENSG00000145794, ENSG00000143473, ENSG00000187957, ENSG00000168758, ENSG0000…	1059	362	16792	1.48928	1	0.349776	0.339748
GOTERM_BP_ALL	GO:0051153~regulation of striated muscle cell differentiation	8	0.547196	0.370258	ENSG00000163132, ENSG00000068024, ENSG00000168214, ENSG00000130513, ENSG00000161021, ENSG00000171476, ENSG00000157168, ENSG00000114861	1059	93	16792	1.364	1	1	0.971464
Annotation Cluster 45	Enrichment Score: 1.4279104740232107
Category	Term	Count	%	PValue	Genes	List Total	Pop Hits	Pop Total	Fold Enrichment	Bonferroni	Benjamini	FDR
GOTERM_BP_ALL	GO:0033690~positive regulation of osteoblast proliferation	4	0.273598	0.0281028	ENSG00000142871, ENSG00000097007, ENSG00000164932, ENSG00000012223	1059	11	16792	5.76599	1	0.429877	0.417552
GOTERM_BP_DIRECT	GO:0033690~positive regulation of osteoblast proliferation	4	0.273598	0.0281028	ENSG00000142871, ENSG00000097007, ENSG00000164932, ENSG00000012223	1059	11	16792	5.76599	1	1	0.998935
GOTERM_BP_ALL	GO:0033688~regulation of osteoblast proliferation	5	0.341997	0.0462001	ENSG00000142871, ENSG00000097007, ENSG00000066468, ENSG00000164932, ENSG00000012223	1059	22	16792	3.60374	1	0.595651	0.578574
GOTERM_BP_ALL	GO:0033687~osteoblast proliferation	5	0.341997	0.0532375	ENSG00000142871, ENSG00000132436, ENSG00000097007, ENSG00000164932, ENSG00000012223	1059	23	16792	3.44706	1	0.652588	0.633878
Annotation Cluster 46	Enrichment Score: 1.4199579546407723
Category	Term	Count	%	PValue	Genes	List Total	Pop Hits	Pop Total	Fold Enrichment	Bonferroni	Benjamini	FDR
GOTERM_BP_ALL	GO:0048596~embryonic camera-type eye morphogenesis	6	0.410397	0.0181764	ENSG00000164442, ENSG00000114251, ENSG00000138083, ENSG00000137868, ENSG00000184254, ENSG00000176887	1059	25	16792	3.80555	1	0.318528	0.309396
GOTERM_BP_ALL	GO:0031076~embryonic camera-type eye development	7	0.478796	0.0236671	ENSG00000164442, ENSG00000114251, ENSG00000138083, ENSG00000137868, ENSG00000184254, ENSG00000157796, ENSG00000176887	1059	36	16792	3.0832	1	0.379725	0.368838
GOTERM_BP_ALL	GO:0060900~embryonic camera-type eye formation	4	0.273598	0.0357521	ENSG00000114251, ENSG00000137868, ENSG00000184254, ENSG00000176887	1059	12	16792	5.28549	1	0.500252	0.48591
GOTERM_BP_ALL	GO:0048048~embryonic eye morphogenesis	6	0.410397	0.0599472	ENSG00000164442, ENSG00000114251, ENSG00000138083, ENSG00000137868, ENSG00000184254, ENSG00000176887	1059	34	16792	2.7982	1	0.692948	0.673081
GOTERM_BP_ALL	GO:0002072~optic cup morphogenesis involved in camera-type eye development	3	0.205198	0.0861961	ENSG00000114251, ENSG00000184254, ENSG00000176887	1059	8	16792	5.94618	1	0.84676	0.822484
Annotation Cluster 47	Enrichment Score: 1.4148242930091095
Category	Term	Count	%	PValue	Genes	List Total	Pop Hits	Pop Total	Fold Enrichment	Bonferroni	Benjamini	FDR
GOTERM_BP_ALL	GO:0030510~regulation of BMP signaling pathway	14	0.957592	0.00176263	ENSG00000097007, ENSG00000114315, ENSG00000135253, ENSG00000176887, ENSG00000142871, ENSG00000163132, ENSG00000114251, ENSG00000168214, ENSG00000008196, ENSG00000182175, ENSG00000101665, ENSG00000140479, ENSG00000141622, ENSG00000090539	1059	82	16792	2.7072	0.999997	0.0659849	0.064093
GOTERM_BP_DIRECT	GO:0030513~positive regulation of BMP signaling pathway	7	0.478796	0.0116732	ENSG00000142871, ENSG00000163132, ENSG00000168214, ENSG00000114315, ENSG00000135253, ENSG00000141622, ENSG00000176887	1059	31	16792	3.58049	1	1	0.998935
GOTERM_BP_ALL	GO:0030513~positive regulation of BMP signaling pathway	7	0.478796	0.0116732	ENSG00000142871, ENSG00000163132, ENSG00000168214, ENSG00000114315, ENSG00000135253, ENSG00000141622, ENSG00000176887	1059	31	16792	3.58049	1	0.232061	0.225408
GOTERM_BP_ALL	GO:0090287~regulation of cellular response to growth factor stimulus	25	1.70999	0.0134085	ENSG00000180730, ENSG00000151694, ENSG00000097007, ENSG00000066468, ENSG00000177706, ENSG00000156427, ENSG00000168675, ENSG00000168214, ENSG00000008196, ENSG00000168036, ENSG00000100644, ENSG00000136848, ENSG00000114315, ENSG00000135253, ENSG00000176887, ENSG00000163132, ENSG00000196628, ENSG00000142871, ENSG00000164442, ENSG00000114251, ENSG00000182175, ENSG00000101665, ENSG00000140479, ENSG0000…	1059	235	16792	1.68686	1	0.256673	0.249314
GOTERM_BP_ALL	GO:0090100~positive regulation of transmembrane receptor protein serine/threonine kinase signaling pathway	12	0.820793	0.0498558	ENSG00000142871, ENSG00000163132, ENSG00000164442, ENSG00000151694, ENSG00000168214, ENSG00000130513, ENSG00000114315, ENSG00000157110, ENSG00000135253, ENSG00000141622, ENSG00000176887, ENSG00000122641	1059	100	16792	1.90278	1	0.629298	0.611256
GOTERM_BP_ALL	GO:0090092~regulation of transmembrane receptor protein serine/threonine kinase signaling pathway	20	1.36799	0.0769028	ENSG00000151694, ENSG00000130513, ENSG00000097007, ENSG00000114315, ENSG00000157110, ENSG00000135253, ENSG00000176887, ENSG00000142871, ENSG00000163132, ENSG00000164442, ENSG00000168675, ENSG00000114251, ENSG00000168214, ENSG00000008196, ENSG00000182175, ENSG00000101665, ENSG00000140479, ENSG00000141622, ENSG00000122641, ENSG00000090539	1059	212	16792	1.49589	1	0.795053	0.772258
GOTERM_BP_ALL	GO:0007178~transmembrane receptor protein serine/threonine kinase signaling pathway	28	1.91518	0.0793165	ENSG00000151694, ENSG00000130513, ENSG00000097007, ENSG00000157110, ENSG00000026025, ENSG00000168675, ENSG00000168214, ENSG00000008196, ENSG00000140464, ENSG00000140564, ENSG00000197122, ENSG00000114315, ENSG00000033170, ENSG00000135253, ENSG00000176887, ENSG00000169071, ENSG00000163132, ENSG00000142871, ENSG00000164442, ENSG00000114251, ENSG00000169398, ENSG00000182175, ENSG00000118707, ENSG0000…	1059	322	16792	1.37882	1	0.808076	0.784908
GOTERM_BP_ALL	GO:0030509~BMP signaling pathway	13	0.889193	0.155005	ENSG00000097007, ENSG00000114315, ENSG00000135253, ENSG00000176887, ENSG00000169071, ENSG00000142871, ENSG00000163132, ENSG00000114251, ENSG00000168214, ENSG00000182175, ENSG00000101665, ENSG00000141622, ENSG00000090539	1059	137	16792	1.50463	1	1	0.971464
GOTERM_BP_ALL	GO:0071772~response to BMP	13	0.889193	0.216389	ENSG00000097007, ENSG00000114315, ENSG00000135253, ENSG00000176887, ENSG00000169071, ENSG00000142871, ENSG00000163132, ENSG00000114251, ENSG00000168214, ENSG00000182175, ENSG00000101665, ENSG00000141622, ENSG00000090539	1059	147	16792	1.40227	1	1	0.971464
GOTERM_BP_ALL	GO:0071773~cellular response to BMP stimulus	13	0.889193	0.216389	ENSG00000097007, ENSG00000114315, ENSG00000135253, ENSG00000176887, ENSG00000169071, ENSG00000142871, ENSG00000163132, ENSG00000114251, ENSG00000168214, ENSG00000182175, ENSG00000101665, ENSG00000141622, ENSG00000090539	1059	147	16792	1.40227	1	1	0.971464
Annotation Cluster 48	Enrichment Score: 1.395973627656095
Category	Term	Count	%	PValue	Genes	List Total	Pop Hits	Pop Total	Fold Enrichment	Bonferroni	Benjamini	FDR
GOTERM_BP_ALL	GO:0010646~regulation of cell communication	230	15.7319	0.000984697	ENSG00000174130, ENSG00000137509, ENSG00000149294, ENSG00000163918, ENSG00000156026, ENSG00000163913, ENSG00000106327, ENSG00000066468, ENSG00000157110, ENSG00000136895, ENSG00000169220, ENSG00000138835, ENSG00000158445, ENSG00000171302, ENSG00000114861, ENSG00000118432, ENSG00000154764, ENSG00000119522, ENSG00000120875, ENSG00000143878, ENSG00000101558, ENSG00000185950, ENSG00000074416, ENSG0000…	1059	3020	16792	1.20761	0.999186	0.0455738	0.0442672
GOTERM_BP_ALL	GO:0023051~regulation of signaling	230	15.7319	0.00227771	ENSG00000174130, ENSG00000137509, ENSG00000149294, ENSG00000163918, ENSG00000156026, ENSG00000163913, ENSG00000106327, ENSG00000066468, ENSG00000157110, ENSG00000136895, ENSG00000169220, ENSG00000138835, ENSG00000158445, ENSG00000171302, ENSG00000114861, ENSG00000118432, ENSG00000154764, ENSG00000119522, ENSG00000120875, ENSG00000143878, ENSG00000101558, ENSG00000185950, ENSG00000074416, ENSG0000…	1059	3070	16792	1.18794	1	0.0779386	0.075704
GOTERM_BP_ALL	GO:0009966~regulation of signal transduction	204	13.9535	0.00484457	ENSG00000174130, ENSG00000137509, ENSG00000163918, ENSG00000163913, ENSG00000066468, ENSG00000157110, ENSG00000136895, ENSG00000169220, ENSG00000138835, ENSG00000171302, ENSG00000114861, ENSG00000154764, ENSG00000119522, ENSG00000120875, ENSG00000143878, ENSG00000101558, ENSG00000185950, ENSG00000074416, ENSG00000197122, ENSG00000138606, ENSG00000120645, ENSG00000163132, ENSG00000183087, ENSG0000…	1059	2728	16792	1.18575	1	0.134014	0.130172
GOTERM_BP_ALL	GO:0010648~negative regulation of cell communication	86	5.88235	0.109252	ENSG00000180730, ENSG00000151694, ENSG00000163913, ENSG00000071054, ENSG00000097007, ENSG00000169220, ENSG00000171462, ENSG00000044115, ENSG00000138835, ENSG00000158445, ENSG00000114861, ENSG00000113971, ENSG00000173402, ENSG00000095261, ENSG00000120875, ENSG00000164850, ENSG00000102606, ENSG00000142627, ENSG00000164932, ENSG00000164736, ENSG00000162992, ENSG00000087085, ENSG00000163686, ENSG0000…	1059	1182	16792	1.15369	1	0.952656	0.925343
GOTERM_BP_ALL	GO:0023057~negative regulation of signaling	86	5.88235	0.114027	ENSG00000180730, ENSG00000151694, ENSG00000163913, ENSG00000071054, ENSG00000097007, ENSG00000169220, ENSG00000171462, ENSG00000044115, ENSG00000138835, ENSG00000158445, ENSG00000114861, ENSG00000113971, ENSG00000173402, ENSG00000095261, ENSG00000120875, ENSG00000164850, ENSG00000102606, ENSG00000142627, ENSG00000164932, ENSG00000164736, ENSG00000162992, ENSG00000087085, ENSG00000163686, ENSG0000…	1059	1186	16792	1.14979	1	0.970845	0.943011
GOTERM_BP_ALL	GO:0009968~negative regulation of signal transduction	76	5.19836	0.222987	ENSG00000180730, ENSG00000151694, ENSG00000163913, ENSG00000097007, ENSG00000169220, ENSG00000171462, ENSG00000044115, ENSG00000138835, ENSG00000114861, ENSG00000113971, ENSG00000173402, ENSG00000095261, ENSG00000120875, ENSG00000164850, ENSG00000102606, ENSG00000142627, ENSG00000164932, ENSG00000164736, ENSG00000162992, ENSG00000108465, ENSG00000140443, ENSG00000197122, ENSG00000124160, ENSG0000…	1059	1089	16792	1.1066	1	1	0.971464
GOTERM_BP_ALL	GO:0048585~negative regulation of response to stimulus	89	6.08755	0.456527	ENSG00000180730, ENSG00000151694, ENSG00000091583, ENSG00000163913, ENSG00000071054, ENSG00000097007, ENSG00000169220, ENSG00000171462, ENSG00000044115, ENSG00000138835, ENSG00000114861, ENSG00000113971, ENSG00000173402, ENSG00000095261, ENSG00000120875, ENSG00000164850, ENSG00000102606, ENSG00000185033, ENSG00000142627, ENSG00000164932, ENSG00000164736, ENSG00000162992, ENSG00000108465, ENSG0000…	1059	1369	16792	1.03084	1	1	0.971464
GOTERM_BP_ALL	GO:1902532~negative regulation of intracellular signal transduction	30	2.05198	0.493142	ENSG00000132436, ENSG00000097007, ENSG00000090432, ENSG00000169220, ENSG00000119185, ENSG00000177628, ENSG00000138835, ENSG00000158941, ENSG00000173402, ENSG00000137642, ENSG00000112981, ENSG00000120875, ENSG00000164850, ENSG00000035862, ENSG00000100644, ENSG00000142627, ENSG00000162992, ENSG00000108465, ENSG00000140443, ENSG00000136848, ENSG00000129474, ENSG00000197122, ENSG00000133794, ENSG0000…	1059	454	16792	1.04778	1	1	0.971464
Annotation Cluster 49	Enrichment Score: 1.3926649190441862
Category	Term	Count	%	PValue	Genes	List Total	Pop Hits	Pop Total	Fold Enrichment	Bonferroni	Benjamini	FDR
GOTERM_BP_DIRECT	GO:0014834~skeletal muscle satellite cell maintenance involved in skeletal muscle regeneration	3	0.205198	0.0349047	ENSG00000162430, ENSG00000155760, ENSG00000154764	1059	5	16792	9.51388	1	1	0.998935
GOTERM_BP_ALL	GO:0014834~skeletal muscle satellite cell maintenance involved in skeletal muscle regeneration	3	0.205198	0.0349047	ENSG00000162430, ENSG00000155760, ENSG00000154764	1059	5	16792	9.51388	1	0.492211	0.478099
GOTERM_BP_ALL	GO:0043403~skeletal muscle tissue regeneration	6	0.410397	0.0426645	ENSG00000147439, ENSG00000162430, ENSG00000155760, ENSG00000171476, ENSG00000006652, ENSG00000154764	1059	31	16792	3.06899	1	0.562112	0.545996
GOTERM_BP_ALL	GO:0042246~tissue regeneration	8	0.547196	0.0517018	ENSG00000147439, ENSG00000162430, ENSG00000155760, ENSG00000171476, ENSG00000006652, ENSG00000181449, ENSG00000171840, ENSG00000154764	1059	54	16792	2.34911	1	0.643598	0.625146
Annotation Cluster 50	Enrichment Score: 1.387937293768868
Category	Term	Count	%	PValue	Genes	List Total	Pop Hits	Pop Total	Fold Enrichment	Bonferroni	Benjamini	FDR
GOTERM_BP_ALL	GO:0006325~chromatin organization	70	4.78796	0.00176521	ENSG00000055609, ENSG00000158406, ENSG00000177565, ENSG00000163517, ENSG00000198586, ENSG00000164091, ENSG00000114982, ENSG00000156502, ENSG00000087206, ENSG00000197409, ENSG00000100307, ENSG00000124635, ENSG00000159055, ENSG00000168298, ENSG00000251503, ENSG00000100784, ENSG00000127663, ENSG00000139618, ENSG00000112238, ENSG00000156650, ENSG00000269897, ENSG00000171476, ENSG00000077684, ENSG0000…	1059	768	16792	1.44525	0.999997	0.0659849	0.064093
GOTERM_BP_ALL	GO:0043933~macromolecular complex subunit organization	179	12.2435	0.0227352	ENSG00000174130, ENSG00000055609, ENSG00000172590, ENSG00000130037, ENSG00000156026, ENSG00000163517, ENSG00000113657, ENSG00000097007, ENSG00000178057, ENSG00000198586, ENSG00000151413, ENSG00000112685, ENSG00000158169, ENSG00000114982, ENSG00000158445, ENSG00000115310, ENSG00000087206, ENSG00000197409, ENSG00000008294, ENSG00000155729, ENSG00000164972, ENSG00000127663, ENSG00000165029, ENSG0000…	1059	2461	16792	1.15331	1	0.371376	0.360729
GOTERM_BP_ALL	GO:0051276~chromosome organization	91	6.22435	0.034045	ENSG00000055609, ENSG00000158406, ENSG00000163918, ENSG00000177565, ENSG00000163517, ENSG00000197771, ENSG00000198586, ENSG00000164091, ENSG00000114982, ENSG00000156502, ENSG00000087206, ENSG00000197409, ENSG00000013810, ENSG00000164850, ENSG00000100307, ENSG00000124635, ENSG00000107290, ENSG00000159055, ENSG00000168298, ENSG00000251503, ENSG00000100784, ENSG00000127663, ENSG00000002822, ENSG0000…	1059	1184	16792	1.2187	1	0.486742	0.472787
GOTERM_BP_ALL	GO:0016569~covalent chromatin modification	40	2.73598	0.239152	ENSG00000055609, ENSG00000068024, ENSG00000177565, ENSG00000163935, ENSG00000163517, ENSG00000198586, ENSG00000164091, ENSG00000114982, ENSG00000087206, ENSG00000171316, ENSG00000100307, ENSG00000168036, ENSG00000054267, ENSG00000168298, ENSG00000100784, ENSG00000167548, ENSG00000127663, ENSG00000140464, ENSG00000124575, ENSG00000112238, ENSG00000156650, ENSG00000139618, ENSG00000099954, ENSG0000…	1059	550	16792	1.1532	1	1	0.971464
GOTERM_BP_ALL	GO:0016570~histone modification	31	2.12038	0.351634	ENSG00000055609, ENSG00000068024, ENSG00000177565, ENSG00000163517, ENSG00000164091, ENSG00000114982, ENSG00000087206, ENSG00000168036, ENSG00000054267, ENSG00000168298, ENSG00000100784, ENSG00000167548, ENSG00000127663, ENSG00000140464, ENSG00000124575, ENSG00000112238, ENSG00000156650, ENSG00000139618, ENSG00000159267, ENSG00000077684, ENSG00000171476, ENSG00000158711, ENSG00000119335, ENSG0000…	1059	440	16792	1.11716	1	1	0.971464
Annotation Cluster 51	Enrichment Score: 1.368730946857775
Category	Term	Count	%	PValue	Genes	List Total	Pop Hits	Pop Total	Fold Enrichment	Bonferroni	Benjamini	FDR
GOTERM_BP_ALL	GO:0048534~hematopoietic or lymphoid organ development	72	4.92476	0.00100174	ENSG00000158406, ENSG00000107338, ENSG00000151694, ENSG00000105997, ENSG00000179388, ENSG00000097007, ENSG00000066468, ENSG00000114861, ENSG00000143995, ENSG00000102606, ENSG00000168214, ENSG00000142185, ENSG00000100867, ENSG00000142627, ENSG00000152495, ENSG00000092020, ENSG00000002822, ENSG00000155760, ENSG00000139618, ENSG00000197122, ENSG00000072110, ENSG00000269897, ENSG00000109906, ENSG0000…	1059	778	16792	1.46744	0.999281	0.0460673	0.0447465
GOTERM_BP_ALL	GO:0030097~hemopoiesis	68	4.65116	0.00163953	ENSG00000158406, ENSG00000107338, ENSG00000151694, ENSG00000179388, ENSG00000097007, ENSG00000066468, ENSG00000114861, ENSG00000143995, ENSG00000102606, ENSG00000168214, ENSG00000142185, ENSG00000100867, ENSG00000142627, ENSG00000152495, ENSG00000092020, ENSG00000155760, ENSG00000139618, ENSG00000197122, ENSG00000072110, ENSG00000269897, ENSG00000109906, ENSG00000204420, ENSG00000135253, ENSG0000…	1059	739	16792	1.45905	0.999993	0.0638176	0.0619879
GOTERM_BP_ALL	GO:0002520~immune system development	74	5.06156	0.00175285	ENSG00000158406, ENSG00000107338, ENSG00000151694, ENSG00000105997, ENSG00000179388, ENSG00000097007, ENSG00000066468, ENSG00000114861, ENSG00000143995, ENSG00000102606, ENSG00000168214, ENSG00000142185, ENSG00000100867, ENSG00000142627, ENSG00000152495, ENSG00000092020, ENSG00000002822, ENSG00000155760, ENSG00000139618, ENSG00000197122, ENSG00000072110, ENSG00000269897, ENSG00000109906, ENSG0000…	1059	821	16792	1.42921	0.999997	0.0659849	0.064093
GOTERM_BP_ALL	GO:0030099~myeloid cell differentiation	34	2.32558	0.0102244	ENSG00000158406, ENSG00000177706, ENSG00000197238, ENSG00000114861, ENSG00000172216, ENSG00000066405, ENSG00000134138, ENSG00000143995, ENSG00000168214, ENSG00000078399, ENSG00000100867, ENSG00000168036, ENSG00000100644, ENSG00000185650, ENSG00000142627, ENSG00000122592, ENSG00000169926, ENSG00000012223, ENSG00000140464, ENSG00000152495, ENSG00000072110, ENSG00000197122, ENSG00000109906, ENSG0000…	1059	343	16792	1.57178	1	0.214594	0.208441
GOTERM_BP_ALL	GO:1903706~regulation of hemopoiesis	31	2.12038	0.0258465	ENSG00000158406, ENSG00000107338, ENSG00000179388, ENSG00000197238, ENSG00000114861, ENSG00000172216, ENSG00000066405, ENSG00000134138, ENSG00000143995, ENSG00000152518, ENSG00000078399, ENSG00000168036, ENSG00000100644, ENSG00000185650, ENSG00000122592, ENSG00000169926, ENSG00000012223, ENSG00000152495, ENSG00000092020, ENSG00000114315, ENSG00000109906, ENSG00000242252, ENSG00000185043, ENSG0000…	1059	328	16792	1.49863	1	0.399597	0.388141
GOTERM_BP_ALL	GO:0002521~leukocyte differentiation	38	2.59918	0.104602	ENSG00000151694, ENSG00000158869, ENSG00000068024, ENSG00000107338, ENSG00000179388, ENSG00000097007, ENSG00000177706, ENSG00000114861, ENSG00000172216, ENSG00000066405, ENSG00000171316, ENSG00000168214, ENSG00000152518, ENSG00000100867, ENSG00000168036, ENSG00000142185, ENSG00000185650, ENSG00000142627, ENSG00000122592, ENSG00000012223, ENSG00000147896, ENSG00000152495, ENSG00000092020, ENSG0000…	1059	474	16792	1.27119	1	0.941675	0.914677
GOTERM_BP_ALL	GO:0001775~cell activation	66	4.51436	0.157641	ENSG00000174130, ENSG00000107338, ENSG00000151694, ENSG00000069974, ENSG00000179388, ENSG00000097007, ENSG00000198821, ENSG00000114861, ENSG00000154764, ENSG00000118432, ENSG00000164850, ENSG00000168214, ENSG00000143878, ENSG00000100867, ENSG00000185950, ENSG00000160255, ENSG00000107099, ENSG00000152495, ENSG00000131015, ENSG00000092020, ENSG00000002822, ENSG00000155760, ENSG00000197122, ENSG0000…	1059	910	16792	1.15003	1	1	0.971464
GOTERM_BP_ALL	GO:0045321~leukocyte activation	54	3.69357	0.198859	ENSG00000174130, ENSG00000107338, ENSG00000151694, ENSG00000069974, ENSG00000179388, ENSG00000097007, ENSG00000198821, ENSG00000114861, ENSG00000118432, ENSG00000164850, ENSG00000168214, ENSG00000100867, ENSG00000185950, ENSG00000160255, ENSG00000107099, ENSG00000152495, ENSG00000131015, ENSG00000092020, ENSG00000002822, ENSG00000155760, ENSG00000197122, ENSG00000109906, ENSG00000159842, ENSG0000…	1059	747	16792	1.14625	1	1	0.971464
GOTERM_BP_ALL	GO:0002684~positive regulation of immune system process	59	4.03557	0.653065	ENSG00000174130, ENSG00000107338, ENSG00000151694, ENSG00000179388, ENSG00000097007, ENSG00000170890, ENSG00000136573, ENSG00000198821, ENSG00000114861, ENSG00000095261, ENSG00000118432, ENSG00000166278, ENSG00000185950, ENSG00000160255, ENSG00000100784, ENSG00000243649, ENSG00000131378, ENSG00000092020, ENSG00000214943, ENSG00000197122, ENSG00000111229, ENSG00000109906, ENSG00000100739, ENSG0000…	1059	960	16792	0.974512	1	1	0.971464
GOTERM_BP_ALL	GO:0002682~regulation of immune system process	84	5.74555	0.687769	ENSG00000072786, ENSG00000174130, ENSG00000158406, ENSG00000107338, ENSG00000151694, ENSG00000179388, ENSG00000097007, ENSG00000170890, ENSG00000136573, ENSG00000198821, ENSG00000114861, ENSG00000095261, ENSG00000118432, ENSG00000166278, ENSG00000143995, ENSG00000164850, ENSG00000185950, ENSG00000160255, ENSG00000100784, ENSG00000152495, ENSG00000243649, ENSG00000131378, ENSG00000092020, ENSG0000…	1059	1378	16792	0.966577	1	1	0.971464
GOTERM_BP_ALL	GO:0002376~immune system process	148	10.1231	0.784421	ENSG00000127022, ENSG00000174130, ENSG00000149294, ENSG00000105997, ENSG00000069974, ENSG00000179388, ENSG00000097007, ENSG00000066468, ENSG00000112561, ENSG00000114861, ENSG00000118432, ENSG00000143995, ENSG00000164850, ENSG00000119922, ENSG00000137100, ENSG00000100867, ENSG00000185950, ENSG00000160255, ENSG00000107099, ENSG00000183258, ENSG00000243649, ENSG00000131378, ENSG00000131015, ENSG0000…	1059	2465	16792	0.952031	1	1	0.971464
Annotation Cluster 52	Enrichment Score: 1.3657725846450153
Category	Term	Count	%	PValue	Genes	List Total	Pop Hits	Pop Total	Fold Enrichment	Bonferroni	Benjamini	FDR
GOTERM_BP_ALL	GO:0006281~DNA repair	48	3.28317	0.0111082	ENSG00000163918, ENSG00000158406, ENSG00000198382, ENSG00000242802, ENSG00000132436, ENSG00000130997, ENSG00000076248, ENSG00000196584, ENSG00000049541, ENSG00000097007, ENSG00000111877, ENSG00000181163, ENSG00000165280, ENSG00000158169, ENSG00000197238, ENSG00000113456, ENSG00000152422, ENSG00000087206, ENSG00000138496, ENSG00000107290, ENSG00000182185, ENSG00000251503, ENSG00000163029, ENSG0000…	1059	530	16792	1.43606	1	0.228509	0.221957
GOTERM_BP_ALL	GO:0033554~cellular response to stress	129	8.82353	0.053156	ENSG00000174130, ENSG00000163918, ENSG00000097007, ENSG00000130714, ENSG00000198586, ENSG00000111877, ENSG00000169220, ENSG00000158169, ENSG00000154764, ENSG00000087206, ENSG00000162430, ENSG00000143878, ENSG00000008294, ENSG00000100867, ENSG00000168936, ENSG00000109674, ENSG00000108465, ENSG00000198176, ENSG00000133315, ENSG00000197122, ENSG00000171431, ENSG00000009413, ENSG00000169071, ENSG0000…	1059	1773	16792	1.15369	1	0.652588	0.633878
GOTERM_BP_ALL	GO:0006974~cellular response to DNA damage stimulus	63	4.30917	0.0606557	ENSG00000158406, ENSG00000163918, ENSG00000198382, ENSG00000130997, ENSG00000198586, ENSG00000097007, ENSG00000111877, ENSG00000158169, ENSG00000113456, ENSG00000152422, ENSG00000087206, ENSG00000107290, ENSG00000251503, ENSG00000142627, ENSG00000109674, ENSG00000108465, ENSG00000198176, ENSG00000133315, ENSG00000139618, ENSG00000159685, ENSG00000175279, ENSG00000204463, ENSG00000009413, ENSG0000…	1059	807	16792	1.23787	1	0.697347	0.677354
GOTERM_BP_ALL	GO:0006259~DNA metabolic process	74	5.06156	0.0961264	ENSG00000158406, ENSG00000163918, ENSG00000198382, ENSG00000130997, ENSG00000197771, ENSG00000097007, ENSG00000111877, ENSG00000170890, ENSG00000158169, ENSG00000113456, ENSG00000114861, ENSG00000152422, ENSG00000156502, ENSG00000087206, ENSG00000164850, ENSG00000168214, ENSG00000107290, ENSG00000160294, ENSG00000159055, ENSG00000251503, ENSG00000087085, ENSG00000109674, ENSG00000140443, ENSG0000…	1059	995	16792	1.17928	1	0.899424	0.873637
Annotation Cluster 53	Enrichment Score: 1.355468251351032
Category	Term	Count	%	PValue	Genes	List Total	Pop Hits	Pop Total	Fold Enrichment	Bonferroni	Benjamini	FDR
GOTERM_BP_ALL	GO:0022037~metencephalon development	14	0.957592	0.0116394	ENSG00000100095, ENSG00000090861, ENSG00000097007, ENSG00000176749, ENSG00000041515, ENSG00000154764, ENSG00000139352, ENSG00000063015, ENSG00000089116, ENSG00000157087, ENSG00000183044, ENSG00000162992, ENSG00000168758, ENSG00000142599	1059	102	16792	2.17638	1	0.232061	0.225408
GOTERM_BP_ALL	GO:0021549~cerebellum development	13	0.889193	0.0136851	ENSG00000100095, ENSG00000090861, ENSG00000097007, ENSG00000176749, ENSG00000041515, ENSG00000154764, ENSG00000063015, ENSG00000089116, ENSG00000157087, ENSG00000183044, ENSG00000162992, ENSG00000168758, ENSG00000142599	1059	93	16792	2.2165	1	0.260017	0.252563
GOTERM_BP_ALL	GO:0030902~hindbrain development	17	1.16279	0.0204225	ENSG00000100095, ENSG00000090861, ENSG00000076356, ENSG00000097007, ENSG00000114315, ENSG00000176749, ENSG00000041515, ENSG00000154764, ENSG00000139352, ENSG00000168036, ENSG00000063015, ENSG00000089116, ENSG00000157087, ENSG00000183044, ENSG00000162992, ENSG00000168758, ENSG00000142599	1059	145	16792	1.85903	1	0.346128	0.336204
GOTERM_BP_ALL	GO:0021680~cerebellar Purkinje cell layer development	6	0.410397	0.0330434	ENSG00000100095, ENSG00000063015, ENSG00000089116, ENSG00000090861, ENSG00000157087, ENSG00000142599	1059	29	16792	3.28065	1	0.476194	0.462541
GOTERM_BP_ALL	GO:0021695~cerebellar cortex development	7	0.478796	0.099858	ENSG00000100095, ENSG00000063015, ENSG00000089116, ENSG00000090861, ENSG00000157087, ENSG00000154764, ENSG00000142599	1059	51	16792	2.17638	1	0.915553	0.889304
GOTERM_BP_DIRECT	GO:0021680~cerebellar Purkinje cell layer development	3	0.205198	0.149659	ENSG00000100095, ENSG00000063015, ENSG00000090861	1059	11	16792	4.32449	1	1	0.998935
GOTERM_BP_DIRECT	GO:0021549~cerebellum development	5	0.341997	0.202238	ENSG00000183044, ENSG00000176749, ENSG00000162992, ENSG00000168758, ENSG00000041515	1059	37	16792	2.14277	1	1	0.998935
Annotation Cluster 54	Enrichment Score: 1.3532153989347109
Category	Term	Count	%	PValue	Genes	List Total	Pop Hits	Pop Total	Fold Enrichment	Bonferroni	Benjamini	FDR
GOTERM_BP_ALL	GO:0030879~mammary gland development	21	1.43639	0.000222093	ENSG00000100030, ENSG00000106128, ENSG00000129596, ENSG00000139618, ENSG00000197122, ENSG00000066468, ENSG00000157168, ENSG00000172216, ENSG00000163132, ENSG00000166167, ENSG00000114251, ENSG00000204301, ENSG00000078399, ENSG00000100644, ENSG00000157087, ENSG00000142627, ENSG00000185950, ENSG00000106571, ENSG00000125398, ENSG00000124782, ENSG00000140464	1059	132	16792	2.52262	0.798892	0.0155681	0.0151218
GOTERM_BP_ALL	GO:0061180~mammary gland epithelium development	12	0.820793	0.00176435	ENSG00000166167, ENSG00000163132, ENSG00000100030, ENSG00000114251, ENSG00000139618, ENSG00000197122, ENSG00000100644, ENSG00000142627, ENSG00000066468, ENSG00000172216, ENSG00000124782, ENSG00000140464	1059	63	16792	3.02028	0.999997	0.0659849	0.064093
GOTERM_BP_DIRECT	GO:0060444~branching involved in mammary gland duct morphogenesis	4	0.273598	0.0357521	ENSG00000166167, ENSG00000197122, ENSG00000142627, ENSG00000140464	1059	12	16792	5.28549	1	1	0.998935
GOTERM_BP_ALL	GO:0060603~mammary gland duct morphogenesis	6	0.410397	0.0376659	ENSG00000166167, ENSG00000114251, ENSG00000197122, ENSG00000142627, ENSG00000066468, ENSG00000140464	1059	30	16792	3.17129	1	0.513381	0.498662
GOTERM_BP_ALL	GO:0060444~branching involved in mammary gland duct morphogenesis	5	0.341997	0.0397148	ENSG00000166167, ENSG00000114251, ENSG00000197122, ENSG00000142627, ENSG00000140464	1059	21	16792	3.77535	1	0.534407	0.519086
GOTERM_BP_ALL	GO:0060443~mammary gland morphogenesis	7	0.478796	0.0562961	ENSG00000166167, ENSG00000114251, ENSG00000197122, ENSG00000142627, ENSG00000066468, ENSG00000106571, ENSG00000140464	1059	44	16792	2.52262	1	0.666298	0.647195
GOTERM_BP_ALL	GO:0022612~gland morphogenesis	10	0.683995	0.299669	ENSG00000166167, ENSG00000114251, ENSG00000197122, ENSG00000142627, ENSG00000066468, ENSG00000106571, ENSG00000125398, ENSG00000172216, ENSG00000173402, ENSG00000140464	1059	115	16792	1.37882	1	1	0.971464
GOTERM_BP_ALL	GO:0048754~branching morphogenesis of an epithelial tube	12	0.820793	0.322027	ENSG00000166167, ENSG00000114251, ENSG00000204301, ENSG00000197122, ENSG00000168036, ENSG00000142627, ENSG00000066468, ENSG00000106571, ENSG00000125398, ENSG00000173402, ENSG00000140464, ENSG00000134323	1059	147	16792	1.29441	1	1	0.971464
GOTERM_BP_ALL	GO:0001763~morphogenesis of a branching structure	14	0.957592	0.457923	ENSG00000197122, ENSG00000066468, ENSG00000173402, ENSG00000115310, ENSG00000134323, ENSG00000166167, ENSG00000114251, ENSG00000204301, ENSG00000168036, ENSG00000142627, ENSG00000106571, ENSG00000125398, ENSG00000142599, ENSG00000140464	1059	195	16792	1.13841	1	1	0.971464
GOTERM_BP_ALL	GO:0061138~morphogenesis of a branching epithelium	12	0.820793	0.563273	ENSG00000166167, ENSG00000114251, ENSG00000204301, ENSG00000197122, ENSG00000168036, ENSG00000142627, ENSG00000066468, ENSG00000106571, ENSG00000125398, ENSG00000173402, ENSG00000140464, ENSG00000134323	1059	177	16792	1.07501	1	1	0.971464
Annotation Cluster 55	Enrichment Score: 1.3496149440637668
Category	Term	Count	%	PValue	Genes	List Total	Pop Hits	Pop Total	Fold Enrichment	Bonferroni	Benjamini	FDR
GOTERM_BP_ALL	GO:0036035~osteoclast development	6	0.410397	0.00121907	ENSG00000197122, ENSG00000177706, ENSG00000114861, ENSG00000066405, ENSG00000012223, ENSG00000154237	1059	14	16792	6.79563	0.999851	0.0523912	0.0508891
GOTERM_BP_ALL	GO:0098751~bone cell development	8	0.547196	0.00218499	ENSG00000143995, ENSG00000197122, ENSG00000204420, ENSG00000177706, ENSG00000114861, ENSG00000066405, ENSG00000012223, ENSG00000154237	1059	30	16792	4.22839	1	0.0761877	0.0740034
GOTERM_BP_ALL	GO:0061515~myeloid cell development	9	0.615595	0.0190376	ENSG00000143995, ENSG00000164442, ENSG00000197122, ENSG00000204420, ENSG00000177706, ENSG00000114861, ENSG00000066405, ENSG00000012223, ENSG00000154237	1059	54	16792	2.64274	1	0.329156	0.319719
GOTERM_BP_DIRECT	GO:0036035~osteoclast development	3	0.205198	0.0349047	ENSG00000197122, ENSG00000114861, ENSG00000154237	1059	5	16792	9.51388	1	1	0.998935
GOTERM_BP_ALL	GO:0060348~bone development	18	1.23119	0.0594785	ENSG00000068078, ENSG00000197122, ENSG00000066468, ENSG00000159167, ENSG00000204420, ENSG00000177706, ENSG00000114861, ENSG00000066405, ENSG00000156427, ENSG00000242252, ENSG00000154237, ENSG00000143995, ENSG00000163132, ENSG00000164442, ENSG00000106571, ENSG00000125398, ENSG00000012223, ENSG00000109685	1059	179	16792	1.59451	1	0.691521	0.671695
GOTERM_BP_ALL	GO:0030316~osteoclast differentiation	9	0.615595	0.110907	ENSG00000197122, ENSG00000168036, ENSG00000086300, ENSG00000142627, ENSG00000177706, ENSG00000114861, ENSG00000066405, ENSG00000012223, ENSG00000154237	1059	77	16792	1.85335	1	0.958981	0.931486
GOTERM_BP_ALL	GO:0046849~bone remodeling	7	0.478796	0.267318	ENSG00000197122, ENSG00000168036, ENSG00000142627, ENSG00000164932, ENSG00000066405, ENSG00000242252, ENSG00000154237	1059	69	16792	1.60863	1	1	0.971464
GOTERM_BP_DIRECT	GO:0045453~bone resorption	3	0.205198	0.407772	ENSG00000197122, ENSG00000168036, ENSG00000154237	1059	22	16792	2.16225	1	1	0.998935
GOTERM_BP_ALL	GO:0045453~bone resorption	4	0.273598	0.560693	ENSG00000197122, ENSG00000168036, ENSG00000066405, ENSG00000154237	1059	46	16792	1.37882	1	1	0.971464
Annotation Cluster 56	Enrichment Score: 1.3460600827584246
Category	Term	Count	%	PValue	Genes	List Total	Pop Hits	Pop Total	Fold Enrichment	Bonferroni	Benjamini	FDR
GOTERM_BP_DIRECT	GO:0048538~thymus development	8	0.547196	0.0169974	ENSG00000100030, ENSG00000164442, ENSG00000002822, ENSG00000105997, ENSG00000182580, ENSG00000168036, ENSG00000097007, ENSG00000114315	1059	43	16792	2.95004	1	1	0.998935
GOTERM_BP_ALL	GO:0048538~thymus development	8	0.547196	0.021481	ENSG00000100030, ENSG00000164442, ENSG00000002822, ENSG00000105997, ENSG00000182580, ENSG00000168036, ENSG00000097007, ENSG00000114315	1059	45	16792	2.81893	1	0.358182	0.347913
GOTERM_BP_ALL	GO:0061307~cardiac neural crest cell differentiation involved in heart development	3	0.205198	0.106331	ENSG00000100030, ENSG00000164442, ENSG00000114315	1059	9	16792	5.28549	1	0.941675	0.914677
GOTERM_BP_ALL	GO:0061308~cardiac neural crest cell development involved in heart development	3	0.205198	0.106331	ENSG00000100030, ENSG00000164442, ENSG00000114315	1059	9	16792	5.28549	1	0.941675	0.914677
Annotation Cluster 57	Enrichment Score: 1.3457925372559199
Category	Term	Count	%	PValue	Genes	List Total	Pop Hits	Pop Total	Fold Enrichment	Bonferroni	Benjamini	FDR
GOTERM_BP_ALL	GO:0070849~response to epidermal growth factor	8	0.547196	0.00752695	ENSG00000136848, ENSG00000139352, ENSG00000100030, ENSG00000152518, ENSG00000185650, ENSG00000156508, ENSG00000125398, ENSG00000073417	1059	37	16792	3.42843	1	0.173625	0.168647
GOTERM_BP_DIRECT	GO:0071364~cellular response to epidermal growth factor stimulus	6	0.410397	0.0538038	ENSG00000136848, ENSG00000152518, ENSG00000185650, ENSG00000156508, ENSG00000125398, ENSG00000073417	1059	33	16792	2.88299	1	1	0.998935
GOTERM_BP_ALL	GO:0071364~cellular response to epidermal growth factor stimulus	6	0.410397	0.0538038	ENSG00000136848, ENSG00000152518, ENSG00000185650, ENSG00000156508, ENSG00000125398, ENSG00000073417	1059	33	16792	2.88299	1	0.652761	0.634046
GOTERM_BP_DIRECT	GO:0070371~ERK1 and ERK2 cascade	4	0.273598	0.189926	ENSG00000100030, ENSG00000152518, ENSG00000185650, ENSG00000125398	1059	24	16792	2.64274	1	1	0.998935
Annotation Cluster 58	Enrichment Score: 1.3410674316786397
Category	Term	Count	%	PValue	Genes	List Total	Pop Hits	Pop Total	Fold Enrichment	Bonferroni	Benjamini	FDR
GOTERM_BP_ALL	GO:0051271~negative regulation of cellular component movement	26	1.77839	0.0223257	ENSG00000091583, ENSG00000196220, ENSG00000113657, ENSG00000119185, ENSG00000044115, ENSG00000173402, ENSG00000196405, ENSG00000060656, ENSG00000168675, ENSG00000143878, ENSG00000185033, ENSG00000122592, ENSG00000168758, ENSG00000126233, ENSG00000163785, ENSG00000163686, ENSG00000136848, ENSG00000072110, ENSG00000159167, ENSG00000157168, ENSG00000159842, ENSG00000164442, ENSG00000114251, ENSG0000…	1059	259	16792	1.59177	1	0.367658	0.357117
GOTERM_BP_ALL	GO:0040013~negative regulation of locomotion	25	1.70999	0.0362043	ENSG00000091583, ENSG00000196220, ENSG00000113657, ENSG00000119185, ENSG00000044115, ENSG00000173402, ENSG00000196405, ENSG00000060656, ENSG00000168675, ENSG00000143878, ENSG00000185033, ENSG00000122592, ENSG00000168758, ENSG00000126233, ENSG00000163785, ENSG00000163686, ENSG00000136848, ENSG00000159167, ENSG00000157168, ENSG00000159842, ENSG00000164442, ENSG00000114251, ENSG00000205336, ENSG0000…	1059	258	16792	1.53648	1	0.502683	0.488271
GOTERM_BP_DIRECT	GO:0030336~negative regulation of cell migration	12	0.820793	0.0363596	ENSG00000168675, ENSG00000164442, ENSG00000143878, ENSG00000196220, ENSG00000113657, ENSG00000101665, ENSG00000159167, ENSG00000126233, ENSG00000163686, ENSG00000173402, ENSG00000060656, ENSG00000090539	1059	95	16792	2.00292	1	1	0.998935
GOTERM_BP_ALL	GO:2000146~negative regulation of cell motility	21	1.43639	0.0812158	ENSG00000136848, ENSG00000091583, ENSG00000196220, ENSG00000113657, ENSG00000119185, ENSG00000159167, ENSG00000157168, ENSG00000044115, ENSG00000159842, ENSG00000173402, ENSG00000196405, ENSG00000060656, ENSG00000164442, ENSG00000168675, ENSG00000143878, ENSG00000205336, ENSG00000101665, ENSG00000122592, ENSG00000126233, ENSG00000163686, ENSG00000090539	1059	227	16792	1.4669	1	0.817822	0.794374
GOTERM_BP_ALL	GO:0030336~negative regulation of cell migration	20	1.36799	0.082573	ENSG00000136848, ENSG00000091583, ENSG00000196220, ENSG00000113657, ENSG00000119185, ENSG00000159167, ENSG00000157168, ENSG00000159842, ENSG00000173402, ENSG00000196405, ENSG00000060656, ENSG00000164442, ENSG00000168675, ENSG00000143878, ENSG00000205336, ENSG00000101665, ENSG00000122592, ENSG00000126233, ENSG00000163686, ENSG00000090539	1059	214	16792	1.48191	1	0.828024	0.804284
Annotation Cluster 59	Enrichment Score: 1.336100857427098
Category	Term	Count	%	PValue	Genes	List Total	Pop Hits	Pop Total	Fold Enrichment	Bonferroni	Benjamini	FDR
GOTERM_BP_ALL	GO:0031223~auditory behavior	4	0.273598	0.0214243	ENSG00000137868, ENSG00000197386, ENSG00000079215, ENSG00000184564	1059	10	16792	6.34259	1	0.358182	0.347913
GOTERM_BP_ALL	GO:0007638~mechanosensory behavior	4	0.273598	0.0357521	ENSG00000137868, ENSG00000197386, ENSG00000079215, ENSG00000184564	1059	12	16792	5.28549	1	0.500252	0.48591
GOTERM_BP_ALL	GO:0010996~response to auditory stimulus	4	0.273598	0.128082	ENSG00000137868, ENSG00000197386, ENSG00000079215, ENSG00000184564	1059	20	16792	3.17129	1	1	0.971464
Annotation Cluster 60	Enrichment Score: 1.3345216670868532
Category	Term	Count	%	PValue	Genes	List Total	Pop Hits	Pop Total	Fold Enrichment	Bonferroni	Benjamini	FDR
GOTERM_BP_ALL	GO:0051056~regulation of small GTPase mediated signal transduction	31	2.12038	0.00795619	ENSG00000196220, ENSG00000136895, ENSG00000119522, ENSG00000146426, ENSG00000035862, ENSG00000102606, ENSG00000143878, ENSG00000136297, ENSG00000183111, ENSG00000161800, ENSG00000165029, ENSG00000136848, ENSG00000146192, ENSG00000214944, ENSG00000156299, ENSG00000110237, ENSG00000197122, ENSG00000136828, ENSG00000157168, ENSG00000038382, ENSG00000159842, ENSG00000066933, ENSG00000120645, ENSG0000…	1059	299	16792	1.64398	1	0.180013	0.174852
GOTERM_BP_ALL	GO:0046578~regulation of Ras protein signal transduction	22	1.50479	0.0173807	ENSG00000136848, ENSG00000146192, ENSG00000156299, ENSG00000214944, ENSG00000110237, ENSG00000136828, ENSG00000157168, ENSG00000038382, ENSG00000159842, ENSG00000119522, ENSG00000120645, ENSG00000146426, ENSG00000035862, ENSG00000102606, ENSG00000161011, ENSG00000136297, ENSG00000205336, ENSG00000183111, ENSG00000160145, ENSG00000124126, ENSG00000107263, ENSG00000165029	1059	203	16792	1.71843	1	0.30757	0.298752
GOTERM_BP_DIRECT	GO:0051056~regulation of small GTPase mediated signal transduction	16	1.09439	0.0215955	ENSG00000146192, ENSG00000156299, ENSG00000110237, ENSG00000196220, ENSG00000136895, ENSG00000038382, ENSG00000066933, ENSG00000159842, ENSG00000146426, ENSG00000138640, ENSG00000102606, ENSG00000035499, ENSG00000143878, ENSG00000160145, ENSG00000161800, ENSG00000186635	1059	134	16792	1.89331	1	1	0.998935
GOTERM_BP_DIRECT	GO:0035023~regulation of Rho protein signal transduction	11	0.752394	0.0305328	ENSG00000146426, ENSG00000146192, ENSG00000102606, ENSG00000156299, ENSG00000214944, ENSG00000110237, ENSG00000183111, ENSG00000160145, ENSG00000124126, ENSG00000038382, ENSG00000159842	1059	81	16792	2.15335	1	1	0.998935
GOTERM_BP_ALL	GO:0035023~regulation of Rho protein signal transduction	13	0.889193	0.0870216	ENSG00000146192, ENSG00000156299, ENSG00000214944, ENSG00000110237, ENSG00000038382, ENSG00000159842, ENSG00000146426, ENSG00000102606, ENSG00000205336, ENSG00000183111, ENSG00000160145, ENSG00000124126, ENSG00000165029	1059	123	16792	1.67589	1	0.84676	0.822484
GOTERM_BP_ALL	GO:0007265~Ras protein signal transduction	25	1.70999	0.215125	ENSG00000119522, ENSG00000146426, ENSG00000035862, ENSG00000102606, ENSG00000143878, ENSG00000136297, ENSG00000183111, ENSG00000165029, ENSG00000136848, ENSG00000146094, ENSG00000146192, ENSG00000214944, ENSG00000156299, ENSG00000110237, ENSG00000136828, ENSG00000157168, ENSG00000038382, ENSG00000159842, ENSG00000120645, ENSG00000163171, ENSG00000205336, ENSG00000160145, ENSG00000124126, ENSG0000…	1059	320	16792	1.23879	1	1	0.971464
GOTERM_BP_ALL	GO:0007264~small GTPase mediated signal transduction	38	2.59918	0.266765	ENSG00000069974, ENSG00000115137, ENSG00000119522, ENSG00000146426, ENSG00000188042, ENSG00000035862, ENSG00000102606, ENSG00000143878, ENSG00000136297, ENSG00000183111, ENSG00000107099, ENSG00000165029, ENSG00000136848, ENSG00000146094, ENSG00000146192, ENSG00000214944, ENSG00000156299, ENSG00000110237, ENSG00000197122, ENSG00000137936, ENSG00000136828, ENSG00000106615, ENSG00000115963, ENSG0000…	1059	527	16792	1.14335	1	1	0.971464
Annotation Cluster 61	Enrichment Score: 1.326176763771478
Category	Term	Count	%	PValue	Genes	List Total	Pop Hits	Pop Total	Fold Enrichment	Bonferroni	Benjamini	FDR
GOTERM_BP_ALL	GO:0050808~synapse organization	30	2.05198	0.000302612	ENSG00000172037, ENSG00000110400, ENSG00000007402, ENSG00000154764, ENSG00000138435, ENSG00000117399, ENSG00000166159, ENSG00000182580, ENSG00000168036, ENSG00000063015, ENSG00000184564, ENSG00000187957, ENSG00000087085, ENSG00000163785, ENSG00000162599, ENSG00000146006, ENSG00000136848, ENSG00000100095, ENSG00000133216, ENSG00000135355, ENSG00000157168, ENSG00000114251, ENSG00000150625, ENSG0000…	1059	231	16792	2.05928	0.887578	0.0191654	0.018616
GOTERM_BP_DIRECT	GO:0007416~synapse assembly	11	0.752394	0.00451431	ENSG00000114251, ENSG00000150625, ENSG00000135355, ENSG00000184564, ENSG00000157168, ENSG00000187957, ENSG00000087085, ENSG00000146555, ENSG00000163785, ENSG00000154764, ENSG00000162105	1059	61	16792	2.85936	1	0.771126	0.7701
GOTERM_BP_ALL	GO:0007416~synapse assembly	17	1.16279	0.00767735	ENSG00000133216, ENSG00000135355, ENSG00000157168, ENSG00000154764, ENSG00000166159, ENSG00000114251, ENSG00000182580, ENSG00000150625, ENSG00000169398, ENSG00000184564, ENSG00000187957, ENSG00000087085, ENSG00000146555, ENSG00000163785, ENSG00000126500, ENSG00000162105, ENSG00000146006	1059	130	16792	2.07354	1	0.175686	0.170649
GOTERM_BP_ALL	GO:0051963~regulation of synapse assembly	10	0.683995	0.0638946	ENSG00000166159, ENSG00000133216, ENSG00000114251, ENSG00000182580, ENSG00000169398, ENSG00000184564, ENSG00000110400, ENSG00000154764, ENSG00000126500, ENSG00000146006	1059	80	16792	1.98206	1	0.726485	0.705656
GOTERM_BP_ALL	GO:0050807~regulation of synapse organization	12	0.820793	0.109059	ENSG00000136848, ENSG00000117399, ENSG00000166159, ENSG00000133216, ENSG00000114251, ENSG00000182580, ENSG00000169398, ENSG00000184564, ENSG00000110400, ENSG00000154764, ENSG00000126500, ENSG00000146006	1059	115	16792	1.65459	1	0.952646	0.925333
GOTERM_BP_ALL	GO:0060997~dendritic spine morphogenesis	5	0.341997	0.128196	ENSG00000133216, ENSG00000156299, ENSG00000182580, ENSG00000160145, ENSG00000154764	1059	31	16792	2.55749	1	1	0.971464
GOTERM_BP_DIRECT	GO:0060997~dendritic spine morphogenesis	3	0.205198	0.172441	ENSG00000133216, ENSG00000182580, ENSG00000154764	1059	12	16792	3.96412	1	1	0.998935
GOTERM_BP_ALL	GO:0060996~dendritic spine development	8	0.547196	0.175319	ENSG00000133216, ENSG00000156299, ENSG00000182580, ENSG00000160145, ENSG00000153317, ENSG00000157168, ENSG00000176749, ENSG00000154764	1059	73	16792	1.7377	1	1	0.971464
GOTERM_BP_DIRECT	GO:0051965~positive regulation of synapse assembly	7	0.478796	0.19452	ENSG00000166159, ENSG00000133216, ENSG00000182580, ENSG00000184564, ENSG00000154764, ENSG00000126500, ENSG00000146006	1059	62	16792	1.79025	1	1	0.998935
GOTERM_BP_ALL	GO:0051965~positive regulation of synapse assembly	7	0.478796	0.204441	ENSG00000166159, ENSG00000133216, ENSG00000182580, ENSG00000184564, ENSG00000154764, ENSG00000126500, ENSG00000146006	1059	63	16792	1.76183	1	1	0.971464
GOTERM_BP_ALL	GO:0097061~dendritic spine organization	5	0.341997	0.22928	ENSG00000133216, ENSG00000156299, ENSG00000182580, ENSG00000160145, ENSG00000154764	1059	39	16792	2.03288	1	1	0.971464
Annotation Cluster 62	Enrichment Score: 1.3261747594222317
Category	Term	Count	%	PValue	Genes	List Total	Pop Hits	Pop Total	Fold Enrichment	Bonferroni	Benjamini	FDR
GOTERM_BP_ALL	GO:0060113~inner ear receptor cell differentiation	10	0.683995	0.0122849	ENSG00000168214, ENSG00000107736, ENSG00000182040, ENSG00000099954, ENSG00000184154, ENSG00000157087, ENSG00000114315, ENSG00000184564, ENSG00000164932, ENSG00000134323	1059	60	16792	2.64274	1	0.241681	0.234752
GOTERM_BP_ALL	GO:0042490~mechanoreceptor differentiation	10	0.683995	0.0183184	ENSG00000168214, ENSG00000107736, ENSG00000182040, ENSG00000099954, ENSG00000184154, ENSG00000157087, ENSG00000114315, ENSG00000184564, ENSG00000164932, ENSG00000134323	1059	64	16792	2.47757	1	0.320238	0.311057
GOTERM_BP_ALL	GO:0090102~cochlea development	8	0.547196	0.0191476	ENSG00000114251, ENSG00000099954, ENSG00000157087, ENSG00000114315, ENSG00000184564, ENSG00000164932, ENSG00000112655, ENSG00000125398	1059	44	16792	2.88299	1	0.329156	0.319719
GOTERM_BP_ALL	GO:0060119~inner ear receptor cell development	8	0.547196	0.021481	ENSG00000107736, ENSG00000182040, ENSG00000099954, ENSG00000184154, ENSG00000157087, ENSG00000114315, ENSG00000184564, ENSG00000164932	1059	45	16792	2.81893	1	0.358182	0.347913
GOTERM_BP_DIRECT	GO:0060122~inner ear receptor stereocilium organization	5	0.341997	0.0284031	ENSG00000107736, ENSG00000182040, ENSG00000099954, ENSG00000114315, ENSG00000164932	1059	19	16792	4.17275	1	1	0.998935
GOTERM_BP_ALL	GO:0060122~inner ear receptor stereocilium organization	6	0.410397	0.0376659	ENSG00000107736, ENSG00000182040, ENSG00000099954, ENSG00000157087, ENSG00000114315, ENSG00000164932	1059	30	16792	3.17129	1	0.513381	0.498662
GOTERM_BP_ALL	GO:0035315~hair cell differentiation	6	0.410397	0.0806554	ENSG00000168214, ENSG00000168036, ENSG00000184154, ENSG00000157087, ENSG00000114315, ENSG00000184564	1059	37	16792	2.57132	1	0.813312	0.789994
GOTERM_BP_ALL	GO:0042491~auditory receptor cell differentiation	5	0.341997	0.106561	ENSG00000168214, ENSG00000184154, ENSG00000157087, ENSG00000114315, ENSG00000184564	1059	29	16792	2.73387	1	0.941675	0.914677
GOTERM_BP_DIRECT	GO:0090102~cochlea development	4	0.273598	0.189926	ENSG00000099954, ENSG00000157087, ENSG00000114315, ENSG00000184564	1059	24	16792	2.64274	1	1	0.998935
GOTERM_BP_ALL	GO:0060117~auditory receptor cell development	3	0.205198	0.338607	ENSG00000184154, ENSG00000157087, ENSG00000184564	1059	19	16792	2.50365	1	1	0.971464
Annotation Cluster 63	Enrichment Score: 1.3245706932871644
Category	Term	Count	%	PValue	Genes	List Total	Pop Hits	Pop Total	Fold Enrichment	Bonferroni	Benjamini	FDR
GOTERM_BP_ALL	GO:0043568~positive regulation of insulin-like growth factor receptor signaling pathway	4	0.273598	0.0443542	ENSG00000106128, ENSG00000118702, ENSG00000164976, ENSG00000146247	1059	13	16792	4.87891	1	0.577004	0.560461
GOTERM_BP_DIRECT	GO:0043568~positive regulation of insulin-like growth factor receptor signaling pathway	4	0.273598	0.0443542	ENSG00000106128, ENSG00000118702, ENSG00000164976, ENSG00000146247	1059	13	16792	4.87891	1	1	0.998935
GOTERM_BP_ALL	GO:0048009~insulin-like growth factor receptor signaling pathway	6	0.410397	0.0480431	ENSG00000106128, ENSG00000118702, ENSG00000169047, ENSG00000164976, ENSG00000146247, ENSG00000140443	1059	32	16792	2.97309	1	0.613931	0.596329
GOTERM_BP_ALL	GO:0043567~regulation of insulin-like growth factor receptor signaling pathway	5	0.341997	0.0532375	ENSG00000106128, ENSG00000118702, ENSG00000164976, ENSG00000115457, ENSG00000146247	1059	23	16792	3.44706	1	0.652588	0.633878
Annotation Cluster 64	Enrichment Score: 1.3200220231247093
Category	Term	Count	%	PValue	Genes	List Total	Pop Hits	Pop Total	Fold Enrichment	Bonferroni	Benjamini	FDR
GOTERM_BP_ALL	GO:1904938~planar cell polarity pathway involved in axon guidance	3	0.205198	0.0349047	ENSG00000114251, ENSG00000104290, ENSG00000163785	1059	5	16792	9.51388	1	0.492211	0.478099
GOTERM_BP_DIRECT	GO:1904938~planar cell polarity pathway involved in axon guidance	3	0.205198	0.0349047	ENSG00000114251, ENSG00000104290, ENSG00000163785	1059	5	16792	9.51388	1	1	0.998935
GOTERM_BP_ALL	GO:0036514~dopaminergic neuron axon guidance	3	0.205198	0.0349047	ENSG00000114251, ENSG00000104290, ENSG00000163785	1059	5	16792	9.51388	1	0.492211	0.478099
GOTERM_BP_ALL	GO:0033278~cell proliferation in midbrain	3	0.205198	0.067395	ENSG00000114251, ENSG00000104290, ENSG00000163785	1059	7	16792	6.79563	1	0.743504	0.722187
GOTERM_BP_DIRECT	GO:0035567~non-canonical Wnt signaling pathway	4	0.273598	0.0876214	ENSG00000114251, ENSG00000104290, ENSG00000163785, ENSG00000154764	1059	17	16792	3.73093	1	1	0.998935
Annotation Cluster 65	Enrichment Score: 1.2463355120155748
Category	Term	Count	%	PValue	Genes	List Total	Pop Hits	Pop Total	Fold Enrichment	Bonferroni	Benjamini	FDR
GOTERM_BP_ALL	GO:0060479~lung cell differentiation	6	0.410397	0.0249025	ENSG00000139352, ENSG00000168214, ENSG00000168036, ENSG00000125398, ENSG00000114861, ENSG00000137497	1059	27	16792	3.52366	1	0.392568	0.381313
GOTERM_BP_ALL	GO:0060428~lung epithelium development	7	0.478796	0.0419636	ENSG00000139352, ENSG00000168214, ENSG00000137868, ENSG00000066468, ENSG00000125398, ENSG00000114861, ENSG00000137497	1059	41	16792	2.7072	1	0.555922	0.539983
GOTERM_BP_ALL	GO:0060487~lung epithelial cell differentiation	5	0.341997	0.077595	ENSG00000139352, ENSG00000168214, ENSG00000125398, ENSG00000114861, ENSG00000137497	1059	26	16792	3.04932	1	0.795053	0.772258
GOTERM_BP_DIRECT	GO:0060487~lung epithelial cell differentiation	3	0.205198	0.127558	ENSG00000139352, ENSG00000125398, ENSG00000137497	1059	10	16792	4.75694	1	1	0.998935
Annotation Cluster 66	Enrichment Score: 1.2338498280857602
Category	Term	Count	%	PValue	Genes	List Total	Pop Hits	Pop Total	Fold Enrichment	Bonferroni	Benjamini	FDR
GOTERM_BP_DIRECT	GO:0048704~embryonic skeletal system morphogenesis	7	0.478796	0.0338295	ENSG00000177103, ENSG00000106006, ENSG00000105997, ENSG00000106571, ENSG00000122592, ENSG00000176887, ENSG00000134323	1059	39	16792	2.84603	1	1	0.998935
GOTERM_BP_ALL	GO:0048704~embryonic skeletal system morphogenesis	11	0.752394	0.0675348	ENSG00000177103, ENSG00000106006, ENSG00000105997, ENSG00000168036, ENSG00000066468, ENSG00000123388, ENSG00000106571, ENSG00000122592, ENSG00000157796, ENSG00000176887, ENSG00000134323	1059	93	16792	1.8755	1	0.743504	0.722187
GOTERM_BP_ALL	GO:0048706~embryonic skeletal system development	13	0.889193	0.0870216	ENSG00000177103, ENSG00000106006, ENSG00000105997, ENSG00000066468, ENSG00000157796, ENSG00000176887, ENSG00000134323, ENSG00000114251, ENSG00000078399, ENSG00000168036, ENSG00000123388, ENSG00000106571, ENSG00000122592	1059	123	16792	1.67589	1	0.84676	0.822484
Annotation Cluster 67	Enrichment Score: 1.2273303333248333
Category	Term	Count	%	PValue	Genes	List Total	Pop Hits	Pop Total	Fold Enrichment	Bonferroni	Benjamini	FDR
GOTERM_BP_ALL	GO:0007167~enzyme linked receptor protein signaling pathway	88	6.01915	0.00028831	ENSG00000180730, ENSG00000106128, ENSG00000107338, ENSG00000151694, ENSG00000130513, ENSG00000097007, ENSG00000169220, ENSG00000157110, ENSG00000066468, ENSG00000136573, ENSG00000156427, ENSG00000164850, ENSG00000102606, ENSG00000168214, ENSG00000107290, ENSG00000142627, ENSG00000185950, ENSG00000164976, ENSG00000100784, ENSG00000140443, ENSG00000140564, ENSG00000214944, ENSG00000156299, ENSG0000…	1059	954	16792	1.46265	0.875342	0.0184212	0.0178931
GOTERM_BP_ALL	GO:0070848~response to growth factor	59	4.03557	0.00267404	ENSG00000180730, ENSG00000151694, ENSG00000130513, ENSG00000179388, ENSG00000097007, ENSG00000066468, ENSG00000156508, ENSG00000156427, ENSG00000154764, ENSG00000168214, ENSG00000107290, ENSG00000142627, ENSG00000140564, ENSG00000197122, ENSG00000111229, ENSG00000134243, ENSG00000033170, ENSG00000135253, ENSG00000176887, ENSG00000169071, ENSG00000163132, ENSG00000196628, ENSG00000114251, ENSG0000…	1059	634	16792	1.4756	1	0.0850509	0.0826124
GOTERM_BP_ALL	GO:0071363~cellular response to growth factor stimulus	55	3.76197	0.00710487	ENSG00000180730, ENSG00000151694, ENSG00000130513, ENSG00000179388, ENSG00000097007, ENSG00000066468, ENSG00000156508, ENSG00000156427, ENSG00000154764, ENSG00000168214, ENSG00000107290, ENSG00000140564, ENSG00000197122, ENSG00000111229, ENSG00000134243, ENSG00000033170, ENSG00000135253, ENSG00000176887, ENSG00000169071, ENSG00000163132, ENSG00000196628, ENSG00000114251, ENSG00000183087, ENSG0000…	1059	610	16792	1.42968	1	0.168668	0.163832
GOTERM_BP_ALL	GO:0009719~response to endogenous stimulus	116	7.93434	0.0320287	ENSG00000123064, ENSG00000179388, ENSG00000097007, ENSG00000066468, ENSG00000114861, ENSG00000156427, ENSG00000154764, ENSG00000118432, ENSG00000138435, ENSG00000122779, ENSG00000142784, ENSG00000164850, ENSG00000162430, ENSG00000185950, ENSG00000160255, ENSG00000186009, ENSG00000165029, ENSG00000197122, ENSG00000111229, ENSG00000124160, ENSG00000134243, ENSG00000153823, ENSG00000169071, ENSG0000…	1059	1548	16792	1.18821	1	0.465286	0.451946
GOTERM_BP_ALL	GO:0007178~transmembrane receptor protein serine/threonine kinase signaling pathway	28	1.91518	0.0793165	ENSG00000151694, ENSG00000130513, ENSG00000097007, ENSG00000157110, ENSG00000026025, ENSG00000168675, ENSG00000168214, ENSG00000008196, ENSG00000140464, ENSG00000140564, ENSG00000197122, ENSG00000114315, ENSG00000033170, ENSG00000135253, ENSG00000176887, ENSG00000169071, ENSG00000163132, ENSG00000142871, ENSG00000164442, ENSG00000114251, ENSG00000169398, ENSG00000182175, ENSG00000118707, ENSG0000…	1059	322	16792	1.37882	1	0.808076	0.784908
GOTERM_BP_ALL	GO:0071495~cellular response to endogenous stimulus	87	5.95075	0.0886413	ENSG00000180730, ENSG00000106128, ENSG00000151694, ENSG00000123064, ENSG00000130513, ENSG00000179388, ENSG00000097007, ENSG00000066468, ENSG00000170890, ENSG00000156508, ENSG00000044115, ENSG00000114861, ENSG00000156427, ENSG00000154764, ENSG00000142784, ENSG00000164850, ENSG00000168214, ENSG00000162430, ENSG00000107290, ENSG00000142185, ENSG00000185950, ENSG00000160255, ENSG00000140443, ENSG0000…	1059	1185	16792	1.16415	1	0.85332	0.828855
GOTERM_BP_ALL	GO:0010033~response to organic substance	189	12.9275	0.209697	ENSG00000174130, ENSG00000149294, ENSG00000130037, ENSG00000123064, ENSG00000113657, ENSG00000179388, ENSG00000097007, ENSG00000130714, ENSG00000066468, ENSG00000158445, ENSG00000114861, ENSG00000156427, ENSG00000154764, ENSG00000118432, ENSG00000138435, ENSG00000122779, ENSG00000142784, ENSG00000164850, ENSG00000162430, ENSG00000119922, ENSG00000185950, ENSG00000160255, ENSG00000168936, ENSG0000…	1059	2822	16792	1.06197	1	1	0.971464
GOTERM_BP_ALL	GO:0070887~cellular response to chemical stimulus	168	11.4911	0.508365	ENSG00000149294, ENSG00000123064, ENSG00000106327, ENSG00000113657, ENSG00000179388, ENSG00000097007, ENSG00000130714, ENSG00000066468, ENSG00000158169, ENSG00000158445, ENSG00000114861, ENSG00000156427, ENSG00000154764, ENSG00000122779, ENSG00000142784, ENSG00000164850, ENSG00000162430, ENSG00000119922, ENSG00000036530, ENSG00000143878, ENSG00000100867, ENSG00000185950, ENSG00000160255, ENSG0000…	1059	2648	16792	1.006	1	1	0.971464
GOTERM_BP_ALL	GO:0071310~cellular response to organic substance	138	9.43912	0.542278	ENSG00000149294, ENSG00000123064, ENSG00000113657, ENSG00000179388, ENSG00000097007, ENSG00000130714, ENSG00000066468, ENSG00000158445, ENSG00000114861, ENSG00000156427, ENSG00000154764, ENSG00000142784, ENSG00000164850, ENSG00000162430, ENSG00000119922, ENSG00000185950, ENSG00000160255, ENSG00000183258, ENSG00000165029, ENSG00000108465, ENSG00000197122, ENSG00000111229, ENSG00000124160, ENSG0000…	1059	2186	16792	1.001	1	1	0.971464
GOTERM_BP_ALL	GO:1901700~response to oxygen-containing compound	90	6.15595	0.664229	ENSG00000130037, ENSG00000106128, ENSG00000151694, ENSG00000071054, ENSG00000097007, ENSG00000170890, ENSG00000044115, ENSG00000158445, ENSG00000114861, ENSG00000154764, ENSG00000173402, ENSG00000118432, ENSG00000122779, ENSG00000142784, ENSG00000164850, ENSG00000143878, ENSG00000107290, ENSG00000142185, ENSG00000185950, ENSG00000255346, ENSG00000162992, ENSG00000054967, ENSG00000186009, ENSG0000…	1059	1466	16792	0.973453	1	1	0.971464
GOTERM_BP_ALL	GO:0042221~response to chemical	255	17.4419	0.666712	ENSG00000174130, ENSG00000149294, ENSG00000129562, ENSG00000106689, ENSG00000106327, ENSG00000113657, ENSG00000179388, ENSG00000066468, ENSG00000158445, ENSG00000114861, ENSG00000118432, ENSG00000154764, ENSG00000142784, ENSG00000185033, ENSG00000143878, ENSG00000185950, ENSG00000255346, ENSG00000168936, ENSG00000186009, ENSG00000197122, ENSG00000111229, ENSG00000134243, ENSG00000113763, ENSG0000…	1059	4117	16792	0.982123	1	1	0.971464
Annotation Cluster 68	Enrichment Score: 1.198568453095241
Category	Term	Count	%	PValue	Genes	List Total	Pop Hits	Pop Total	Fold Enrichment	Bonferroni	Benjamini	FDR
GOTERM_BP_ALL	GO:0002011~morphogenesis of an epithelial sheet	8	0.547196	0.0361193	ENSG00000142871, ENSG00000129474, ENSG00000151694, ENSG00000114251, ENSG00000124782, ENSG00000154764, ENSG00000173402, ENSG00000176887	1059	50	16792	2.53703	1	0.502469	0.488063
GOTERM_BP_ALL	GO:0035313~wound healing, spreading of epidermal cells	4	0.273598	0.0538811	ENSG00000129474, ENSG00000151694, ENSG00000124782, ENSG00000154764	1059	14	16792	4.53042	1	0.652761	0.634046
GOTERM_BP_ALL	GO:0044319~wound healing, spreading of cells	5	0.341997	0.077595	ENSG00000142871, ENSG00000129474, ENSG00000151694, ENSG00000124782, ENSG00000154764	1059	26	16792	3.04932	1	0.795053	0.772258
GOTERM_BP_ALL	GO:0090505~epiboly involved in wound healing	5	0.341997	0.077595	ENSG00000142871, ENSG00000129474, ENSG00000151694, ENSG00000124782, ENSG00000154764	1059	26	16792	3.04932	1	0.795053	0.772258
GOTERM_BP_ALL	GO:0090504~epiboly	5	0.341997	0.086759	ENSG00000142871, ENSG00000129474, ENSG00000151694, ENSG00000124782, ENSG00000154764	1059	27	16792	2.93638	1	0.84676	0.822484
Annotation Cluster 69	Enrichment Score: 1.195453274233989
Category	Term	Count	%	PValue	Genes	List Total	Pop Hits	Pop Total	Fold Enrichment	Bonferroni	Benjamini	FDR
GOTERM_BP_ALL	GO:0061061~muscle structure development	55	3.76197	0.00350073	ENSG00000130513, ENSG00000137868, ENSG00000179388, ENSG00000097007, ENSG00000066468, ENSG00000044115, ENSG00000114861, ENSG00000007402, ENSG00000138435, ENSG00000164850, ENSG00000168214, ENSG00000147439, ENSG00000162430, ENSG00000161021, ENSG00000008294, ENSG00000164976, ENSG00000164736, ENSG00000143473, ENSG00000087085, ENSG00000197321, ENSG00000134243, ENSG00000171476, ENSG00000172046, ENSG0000…	1059	589	16792	1.48065	1	0.107333	0.104256
GOTERM_BP_ALL	GO:0042692~muscle cell differentiation	34	2.32558	0.0207831	ENSG00000068024, ENSG00000160789, ENSG00000130513, ENSG00000097007, ENSG00000066468, ENSG00000044115, ENSG00000114861, ENSG00000134775, ENSG00000006652, ENSG00000007402, ENSG00000164850, ENSG00000147439, ENSG00000162430, ENSG00000168214, ENSG00000161021, ENSG00000008294, ENSG00000168036, ENSG00000185650, ENSG00000164976, ENSG00000145794, ENSG00000143473, ENSG00000187957, ENSG00000168758, ENSG0000…	1059	362	16792	1.48928	1	0.349776	0.339748
GOTERM_BP_ALL	GO:0007517~muscle organ development	34	2.32558	0.0243401	ENSG00000068024, ENSG00000160789, ENSG00000163935, ENSG00000137868, ENSG00000179388, ENSG00000066468, ENSG00000114861, ENSG00000138435, ENSG00000171316, ENSG00000122756, ENSG00000147439, ENSG00000162430, ENSG00000168214, ENSG00000168036, ENSG00000164976, ENSG00000164736, ENSG00000145794, ENSG00000187957, ENSG00000087085, ENSG00000179456, ENSG00000197321, ENSG00000164916, ENSG00000111245, ENSG0000…	1059	366	16792	1.47301	1	0.385384	0.374335
GOTERM_BP_ALL	GO:0060538~skeletal muscle organ development	19	1.29959	0.0319753	ENSG00000179456, ENSG00000068024, ENSG00000137868, ENSG00000197321, ENSG00000176788, ENSG00000172046, ENSG00000114861, ENSG00000176887, ENSG00000133794, ENSG00000138435, ENSG00000122756, ENSG00000164442, ENSG00000147439, ENSG00000162430, ENSG00000168036, ENSG00000164976, ENSG00000164736, ENSG00000145794, ENSG00000187957	1059	178	16792	1.69254	1	0.465286	0.451946
GOTERM_BP_ALL	GO:0060537~muscle tissue development	31	2.12038	0.086615	ENSG00000068024, ENSG00000160789, ENSG00000137868, ENSG00000066468, ENSG00000114861, ENSG00000134775, ENSG00000006652, ENSG00000138435, ENSG00000171316, ENSG00000147439, ENSG00000162430, ENSG00000168214, ENSG00000161021, ENSG00000168036, ENSG00000164976, ENSG00000164736, ENSG00000145794, ENSG00000187957, ENSG00000179456, ENSG00000197321, ENSG00000111245, ENSG00000157168, ENSG00000172046, ENSG0000…	1059	367	16792	1.33937	1	0.84676	0.822484
GOTERM_BP_ALL	GO:0007519~skeletal muscle tissue development	16	1.09439	0.117447	ENSG00000179456, ENSG00000068024, ENSG00000197321, ENSG00000172046, ENSG00000114861, ENSG00000176887, ENSG00000133794, ENSG00000138435, ENSG00000164442, ENSG00000147439, ENSG00000162430, ENSG00000168036, ENSG00000164976, ENSG00000164736, ENSG00000145794, ENSG00000187957	1059	170	16792	1.49237	1	0.990612	0.962211
GOTERM_BP_ALL	GO:0055001~muscle cell development	14	0.957592	0.151482	ENSG00000160789, ENSG00000114315, ENSG00000111245, ENSG00000114861, ENSG00000134775, ENSG00000007402, ENSG00000154556, ENSG00000138100, ENSG00000147439, ENSG00000162430, ENSG00000161021, ENSG00000164976, ENSG00000145794, ENSG00000187957	1059	150	16792	1.47994	1	1	0.971464
GOTERM_BP_ALL	GO:0014706~striated muscle tissue development	28	1.91518	0.160251	ENSG00000068024, ENSG00000160789, ENSG00000066468, ENSG00000114861, ENSG00000134775, ENSG00000006652, ENSG00000138435, ENSG00000171316, ENSG00000147439, ENSG00000162430, ENSG00000168214, ENSG00000161021, ENSG00000168036, ENSG00000164976, ENSG00000164736, ENSG00000145794, ENSG00000187957, ENSG00000179456, ENSG00000197321, ENSG00000111245, ENSG00000157168, ENSG00000172046, ENSG00000176887, ENSG0000…	1059	350	16792	1.26852	1	1	0.971464
GOTERM_BP_ALL	GO:0051146~striated muscle cell differentiation	20	1.36799	0.229963	ENSG00000068024, ENSG00000160789, ENSG00000130513, ENSG00000134243, ENSG00000111245, ENSG00000171476, ENSG00000157168, ENSG00000114861, ENSG00000134775, ENSG00000007402, ENSG00000154556, ENSG00000163132, ENSG00000147439, ENSG00000162430, ENSG00000168214, ENSG00000161021, ENSG00000008294, ENSG00000164976, ENSG00000143473, ENSG00000187957	1059	250	16792	1.26852	1	1	0.971464
GOTERM_BP_ALL	GO:0055002~striated muscle cell development	11	0.752394	0.345311	ENSG00000160789, ENSG00000147439, ENSG00000162430, ENSG00000161021, ENSG00000111245, ENSG00000164976, ENSG00000187957, ENSG00000114861, ENSG00000134775, ENSG00000007402, ENSG00000154556	1059	135	16792	1.29201	1	1	0.971464
Annotation Cluster 70	Enrichment Score: 1.174291570401999
Category	Term	Count	%	PValue	Genes	List Total	Pop Hits	Pop Total	Fold Enrichment	Bonferroni	Benjamini	FDR
GOTERM_BP_ALL	GO:0007018~microtubule-based movement	26	1.77839	0.00439663	ENSG00000070761, ENSG00000163913, ENSG00000166171, ENSG00000114841, ENSG00000157796, ENSG00000113971, ENSG00000197912, ENSG00000112981, ENSG00000122735, ENSG00000171811, ENSG00000078674, ENSG00000100644, ENSG00000054523, ENSG00000161800, ENSG00000188807, ENSG00000131711, ENSG00000197386, ENSG00000151746, ENSG00000066735, ENSG00000157423, ENSG00000198836, ENSG00000117245, ENSG00000088727, ENSG0000…	1059	226	16792	1.8242	1	0.125469	0.121872
GOTERM_BP_ALL	GO:0010970~establishment of localization by movement along microtubule	13	0.889193	0.0231707	ENSG00000131711, ENSG00000188807, ENSG00000163913, ENSG00000197386, ENSG00000151746, ENSG00000157796, ENSG00000197912, ENSG00000198836, ENSG00000118965, ENSG00000078674, ENSG00000100644, ENSG00000054523, ENSG00000165714	1059	100	16792	2.06134	1	0.375937	0.365159
GOTERM_BP_ALL	GO:0030705~cytoskeleton-dependent intracellular transport	12	0.820793	0.0363596	ENSG00000188807, ENSG00000131711, ENSG00000167553, ENSG00000197386, ENSG00000100644, ENSG00000054523, ENSG00000165714, ENSG00000137942, ENSG00000151746, ENSG00000066735, ENSG00000197912, ENSG00000198836	1059	95	16792	2.00292	1	0.502815	0.488399
GOTERM_BP_ALL	GO:0034643~establishment of mitochondrion localization, microtubule-mediated	4	0.273598	0.0642969	ENSG00000131711, ENSG00000100644, ENSG00000054523, ENSG00000198836	1059	15	16792	4.22839	1	0.726485	0.705656
GOTERM_BP_ALL	GO:0047497~mitochondrion transport along microtubule	4	0.273598	0.0642969	ENSG00000131711, ENSG00000100644, ENSG00000054523, ENSG00000198836	1059	15	16792	4.22839	1	0.726485	0.705656
GOTERM_BP_ALL	GO:0051646~mitochondrion localization	6	0.410397	0.0806554	ENSG00000131711, ENSG00000100644, ENSG00000090432, ENSG00000054523, ENSG00000072518, ENSG00000198836	1059	37	16792	2.57132	1	0.813312	0.789994
GOTERM_BP_ALL	GO:0072384~organelle transport along microtubule	8	0.547196	0.0939441	ENSG00000188807, ENSG00000131711, ENSG00000197386, ENSG00000100644, ENSG00000054523, ENSG00000165714, ENSG00000151746, ENSG00000198836	1059	62	16792	2.046	1	0.890127	0.864607
GOTERM_BP_ALL	GO:0051654~establishment of mitochondrion localization	4	0.273598	0.100432	ENSG00000131711, ENSG00000100644, ENSG00000054523, ENSG00000198836	1059	18	16792	3.52366	1	0.915553	0.889304
GOTERM_BP_ALL	GO:0098930~axonal transport	4	0.273598	0.345371	ENSG00000100644, ENSG00000054523, ENSG00000197912, ENSG00000198836	1059	33	16792	1.922	1	1	0.971464
GOTERM_BP_ALL	GO:0008088~axo-dendritic transport	4	0.273598	0.449124	ENSG00000100644, ENSG00000054523, ENSG00000197912, ENSG00000198836	1059	39	16792	1.6263	1	1	0.971464
Annotation Cluster 71	Enrichment Score: 1.1453619776292463
Category	Term	Count	%	PValue	Genes	List Total	Pop Hits	Pop Total	Fold Enrichment	Bonferroni	Benjamini	FDR
GOTERM_BP_ALL	GO:0042133~neurotransmitter metabolic process	6	0.410397	0.0330434	ENSG00000171759, ENSG00000128683, ENSG00000183044, ENSG00000184154, ENSG00000204385, ENSG00000087085	1059	29	16792	3.28065	1	0.476194	0.462541
GOTERM_BP_ALL	GO:0042136~neurotransmitter biosynthetic process	4	0.273598	0.0642969	ENSG00000171759, ENSG00000128683, ENSG00000204385, ENSG00000087085	1059	15	16792	4.22839	1	0.726485	0.705656
GOTERM_BP_DIRECT	GO:0042136~neurotransmitter biosynthetic process	3	0.205198	0.172441	ENSG00000171759, ENSG00000128683, ENSG00000087085	1059	12	16792	3.96412	1	1	0.998935
Annotation Cluster 72	Enrichment Score: 1.1424183638280896
Category	Term	Count	%	PValue	Genes	List Total	Pop Hits	Pop Total	Fold Enrichment	Bonferroni	Benjamini	FDR
GOTERM_BP_DIRECT	GO:0030513~positive regulation of BMP signaling pathway	7	0.478796	0.0116732	ENSG00000142871, ENSG00000163132, ENSG00000168214, ENSG00000114315, ENSG00000135253, ENSG00000141622, ENSG00000176887	1059	31	16792	3.58049	1	1	0.998935
GOTERM_BP_ALL	GO:0030513~positive regulation of BMP signaling pathway	7	0.478796	0.0116732	ENSG00000142871, ENSG00000163132, ENSG00000168214, ENSG00000114315, ENSG00000135253, ENSG00000141622, ENSG00000176887	1059	31	16792	3.58049	1	0.232061	0.225408
GOTERM_BP_ALL	GO:0001892~embryonic placenta development	10	0.683995	0.113107	ENSG00000142871, ENSG00000100030, ENSG00000164442, ENSG00000168214, ENSG00000100644, ENSG00000185650, ENSG00000114315, ENSG00000066468, ENSG00000112561, ENSG00000172216	1059	90	16792	1.76183	1	0.970845	0.943011
GOTERM_BP_DIRECT	GO:0060716~labyrinthine layer blood vessel development	4	0.273598	0.113937	ENSG00000142871, ENSG00000100030, ENSG00000168214, ENSG00000114315	1059	19	16792	3.3382	1	1	0.998935
GOTERM_BP_ALL	GO:0060716~labyrinthine layer blood vessel development	4	0.273598	0.113937	ENSG00000142871, ENSG00000100030, ENSG00000168214, ENSG00000114315	1059	19	16792	3.3382	1	0.970845	0.943011
GOTERM_BP_ALL	GO:0060711~labyrinthine layer development	6	0.410397	0.183055	ENSG00000142871, ENSG00000100030, ENSG00000168214, ENSG00000185650, ENSG00000114315, ENSG00000066468	1059	48	16792	1.98206	1	1	0.971464
GOTERM_BP_ALL	GO:0060674~placenta blood vessel development	4	0.273598	0.274972	ENSG00000142871, ENSG00000100030, ENSG00000168214, ENSG00000114315	1059	29	16792	2.1871	1	1	0.971464
Annotation Cluster 73	Enrichment Score: 1.1411478391441139
Category	Term	Count	%	PValue	Genes	List Total	Pop Hits	Pop Total	Fold Enrichment	Bonferroni	Benjamini	FDR
GOTERM_BP_DIRECT	GO:0002053~positive regulation of mesenchymal cell proliferation	8	0.547196	0.000880446	ENSG00000114251, ENSG00000168036, ENSG00000185950, ENSG00000066468, ENSG00000125398, ENSG00000114861, ENSG00000134323, ENSG00000090539	1059	26	16792	4.87891	0.963458	0.349067	0.348602
GOTERM_BP_ALL	GO:0002053~positive regulation of mesenchymal cell proliferation	8	0.547196	0.00141897	ENSG00000114251, ENSG00000168036, ENSG00000185950, ENSG00000066468, ENSG00000125398, ENSG00000114861, ENSG00000134323, ENSG00000090539	1059	28	16792	4.53042	0.999965	0.0588793	0.0571912
GOTERM_BP_ALL	GO:0010464~regulation of mesenchymal cell proliferation	9	0.615595	0.00150186	ENSG00000160789, ENSG00000114251, ENSG00000168036, ENSG00000185950, ENSG00000066468, ENSG00000125398, ENSG00000114861, ENSG00000134323, ENSG00000090539	1059	36	16792	3.96412	0.999981	0.0606392	0.0589006
GOTERM_BP_ALL	GO:0010463~mesenchymal cell proliferation	10	0.683995	0.00200877	ENSG00000163132, ENSG00000160789, ENSG00000114251, ENSG00000168036, ENSG00000185950, ENSG00000066468, ENSG00000125398, ENSG00000114861, ENSG00000134323, ENSG00000090539	1059	46	16792	3.44706	1	0.0723458	0.0702716
GOTERM_BP_DIRECT	GO:0001837~epithelial to mesenchymal transition	7	0.478796	0.0181718	ENSG00000114251, ENSG00000168214, ENSG00000168036, ENSG00000100644, ENSG00000066468, ENSG00000044090, ENSG00000125398	1059	34	16792	3.26457	1	1	0.998935
GOTERM_BP_ALL	GO:0040036~regulation of fibroblast growth factor receptor signaling pathway	5	0.341997	0.077595	ENSG00000180730, ENSG00000114251, ENSG00000168036, ENSG00000066468, ENSG00000177706	1059	26	16792	3.04932	1	0.795053	0.772258
GOTERM_BP_ALL	GO:0003401~axis elongation	4	0.273598	0.274972	ENSG00000114251, ENSG00000066468, ENSG00000112655, ENSG00000125398	1059	29	16792	2.1871	1	1	0.971464
GOTERM_BP_DIRECT	GO:0050680~negative regulation of epithelial cell proliferation	6	0.410397	0.276712	ENSG00000136848, ENSG00000114251, ENSG00000163913, ENSG00000066468, ENSG00000125398, ENSG00000181449	1059	56	16792	1.69891	1	1	0.998935
GOTERM_BP_ALL	GO:0060602~branch elongation of an epithelium	3	0.205198	0.291122	ENSG00000114251, ENSG00000066468, ENSG00000125398	1059	17	16792	2.7982	1	1	0.971464
GOTERM_BP_ALL	GO:0060441~epithelial tube branching involved in lung morphogenesis	4	0.273598	0.292507	ENSG00000168036, ENSG00000066468, ENSG00000125398, ENSG00000173402	1059	30	16792	2.1142	1	1	0.971464
GOTERM_BP_ALL	GO:0030850~prostate gland development	5	0.341997	0.329106	ENSG00000114251, ENSG00000168036, ENSG00000066468, ENSG00000125398, ENSG00000197746	1059	46	16792	1.72353	1	1	0.971464
GOTERM_BP_ALL	GO:0060688~regulation of morphogenesis of a branching structure	5	0.341997	0.416451	ENSG00000114251, ENSG00000168036, ENSG00000066468, ENSG00000125398, ENSG00000115310	1059	52	16792	1.52466	1	1	0.971464
GOTERM_BP_ALL	GO:0060740~prostate gland epithelium morphogenesis	3	0.205198	0.473231	ENSG00000114251, ENSG00000066468, ENSG00000125398	1059	25	16792	1.90278	1	1	0.971464
GOTERM_BP_ALL	GO:0060512~prostate gland morphogenesis	3	0.205198	0.514367	ENSG00000114251, ENSG00000066468, ENSG00000125398	1059	27	16792	1.76183	1	1	0.971464
GOTERM_BP_ALL	GO:0001702~gastrulation with mouth forming second	3	0.205198	0.534122	ENSG00000114251, ENSG00000168036, ENSG00000090539	1059	28	16792	1.69891	1	1	0.971464
GOTERM_BP_DIRECT	GO:0050679~positive regulation of epithelial cell proliferation	3	0.205198	0.898984	ENSG00000066468, ENSG00000125398, ENSG00000114861	1059	60	16792	0.792823	1	1	0.998935
Annotation Cluster 74	Enrichment Score: 1.1040819931201027
Category	Term	Count	%	PValue	Genes	List Total	Pop Hits	Pop Total	Fold Enrichment	Bonferroni	Benjamini	FDR
GOTERM_BP_ALL	GO:0060412~ventricular septum morphogenesis	8	0.547196	0.00752695	ENSG00000164442, ENSG00000114251, ENSG00000114315, ENSG00000066468, ENSG00000101665, ENSG00000124766, ENSG00000176887, ENSG00000109685	1059	37	16792	3.42843	1	0.173625	0.168647
GOTERM_BP_DIRECT	GO:0060412~ventricular septum morphogenesis	5	0.341997	0.106561	ENSG00000164442, ENSG00000114315, ENSG00000101665, ENSG00000124766, ENSG00000176887	1059	29	16792	2.73387	1	1	0.998935
GOTERM_BP_ALL	GO:0014009~glial cell proliferation	3	0.205198	0.60749	ENSG00000114315, ENSG00000124766, ENSG00000176887	1059	32	16792	1.48654	1	1	0.971464
Annotation Cluster 75	Enrichment Score: 1.1002450447086753
Category	Term	Count	%	PValue	Genes	List Total	Pop Hits	Pop Total	Fold Enrichment	Bonferroni	Benjamini	FDR
GOTERM_BP_ALL	GO:0010646~regulation of cell communication	230	15.7319	0.000984697	ENSG00000174130, ENSG00000137509, ENSG00000149294, ENSG00000163918, ENSG00000156026, ENSG00000163913, ENSG00000106327, ENSG00000066468, ENSG00000157110, ENSG00000136895, ENSG00000169220, ENSG00000138835, ENSG00000158445, ENSG00000171302, ENSG00000114861, ENSG00000118432, ENSG00000154764, ENSG00000119522, ENSG00000120875, ENSG00000143878, ENSG00000101558, ENSG00000185950, ENSG00000074416, ENSG0000…	1059	3020	16792	1.20761	0.999186	0.0455738	0.0442672
GOTERM_BP_ALL	GO:0023051~regulation of signaling	230	15.7319	0.00227771	ENSG00000174130, ENSG00000137509, ENSG00000149294, ENSG00000163918, ENSG00000156026, ENSG00000163913, ENSG00000106327, ENSG00000066468, ENSG00000157110, ENSG00000136895, ENSG00000169220, ENSG00000138835, ENSG00000158445, ENSG00000171302, ENSG00000114861, ENSG00000118432, ENSG00000154764, ENSG00000119522, ENSG00000120875, ENSG00000143878, ENSG00000101558, ENSG00000185950, ENSG00000074416, ENSG0000…	1059	3070	16792	1.18794	1	0.0779386	0.075704
GOTERM_BP_ALL	GO:0044699~single-organism process	878	60.0547	0.00345175	ENSG00000163918, ENSG00000163913, ENSG00000137868, ENSG00000113657, ENSG00000160408, ENSG00000169220, ENSG00000171540, ENSG00000136531, ENSG00000139800, ENSG00000171302, ENSG00000112561, ENSG00000013810, ENSG00000147439, ENSG00000136770, ENSG00000185950, ENSG00000111229, ENSG00000134369, ENSG00000240891, ENSG00000168389, ENSG00000173726, ENSG00000204301, ENSG00000092853, ENSG00000101665, ENSG0000…	1059	13377	16792	1.04074	1	0.106503	0.103449
GOTERM_BP_ALL	GO:0009966~regulation of signal transduction	204	13.9535	0.00484457	ENSG00000174130, ENSG00000137509, ENSG00000163918, ENSG00000163913, ENSG00000066468, ENSG00000157110, ENSG00000136895, ENSG00000169220, ENSG00000138835, ENSG00000171302, ENSG00000114861, ENSG00000154764, ENSG00000119522, ENSG00000120875, ENSG00000143878, ENSG00000101558, ENSG00000185950, ENSG00000074416, ENSG00000197122, ENSG00000138606, ENSG00000120645, ENSG00000163132, ENSG00000183087, ENSG0000…	1059	2728	16792	1.18575	1	0.134014	0.130172
GOTERM_BP_ALL	GO:0007166~cell surface receptor signaling pathway	195	13.3379	0.0147986	ENSG00000149294, ENSG00000163913, ENSG00000066468, ENSG00000157110, ENSG00000169220, ENSG00000158445, ENSG00000154764, ENSG00000185033, ENSG00000185950, ENSG00000197122, ENSG00000111229, ENSG00000134243, ENSG00000113763, ENSG00000204420, ENSG00000163132, ENSG00000101307, ENSG00000204301, ENSG00000183087, ENSG00000101665, ENSG00000140479, ENSG00000126500, ENSG00000160789, ENSG00000090432, ENSG0000…	1059	2669	16792	1.15849	1	0.274669	0.266794
GOTERM_BP_ALL	GO:0035556~intracellular signal transduction	192	13.1327	0.0235374	ENSG00000174130, ENSG00000149294, ENSG00000163918, ENSG00000156026, ENSG00000163913, ENSG00000069974, ENSG00000097007, ENSG00000198586, ENSG00000136895, ENSG00000169220, ENSG00000066468, ENSG00000138835, ENSG00000171302, ENSG00000156427, ENSG00000154764, ENSG00000119522, ENSG00000120875, ENSG00000122779, ENSG00000164850, ENSG00000162430, ENSG00000143878, ENSG00000008294, ENSG00000101558, ENSG0000…	1059	2657	16792	1.14582	1	0.379725	0.368838
GOTERM_BP_ALL	GO:0048583~regulation of response to stimulus	252	17.2367	0.0504108	ENSG00000174130, ENSG00000137509, ENSG00000163918, ENSG00000163913, ENSG00000066468, ENSG00000157110, ENSG00000136895, ENSG00000169220, ENSG00000138835, ENSG00000171302, ENSG00000114861, ENSG00000118432, ENSG00000154764, ENSG00000119522, ENSG00000120875, ENSG00000185033, ENSG00000143878, ENSG00000101558, ENSG00000185950, ENSG00000074416, ENSG00000006704, ENSG00000197122, ENSG00000138606, ENSG0000…	1059	3636	16792	1.09896	1	0.632985	0.614837
GOTERM_BP_ALL	GO:1902531~regulation of intracellular signal transduction	124	8.48153	0.0676568	ENSG00000174130, ENSG00000163918, ENSG00000097007, ENSG00000136895, ENSG00000169220, ENSG00000066468, ENSG00000138835, ENSG00000171302, ENSG00000156427, ENSG00000154764, ENSG00000119522, ENSG00000120875, ENSG00000122779, ENSG00000164850, ENSG00000162430, ENSG00000143878, ENSG00000008294, ENSG00000101558, ENSG00000185950, ENSG00000164976, ENSG00000165029, ENSG00000108465, ENSG00000197122, ENSG0000…	1059	1714	16792	1.14714	1	0.743504	0.722187
GOTERM_BP_ALL	GO:0010647~positive regulation of cell communication	113	7.72914	0.0709973	ENSG00000174130, ENSG00000156026, ENSG00000106327, ENSG00000097007, ENSG00000157110, ENSG00000169220, ENSG00000066468, ENSG00000171302, ENSG00000156427, ENSG00000154764, ENSG00000164850, ENSG00000008294, ENSG00000101558, ENSG00000185950, ENSG00000164976, ENSG00000108465, ENSG00000053438, ENSG00000198176, ENSG00000197122, ENSG00000138606, ENSG00000169071, ENSG00000133794, ENSG00000154237, ENSG0000…	1059	1555	16792	1.15227	1	0.767366	0.745365
GOTERM_BP_ALL	GO:0044763~single-organism cellular process	794	54.3092	0.0725127	ENSG00000163918, ENSG00000163913, ENSG00000137868, ENSG00000113657, ENSG00000160408, ENSG00000169220, ENSG00000171540, ENSG00000136531, ENSG00000139800, ENSG00000171302, ENSG00000013810, ENSG00000147439, ENSG00000136770, ENSG00000185950, ENSG00000111229, ENSG00000134369, ENSG00000240891, ENSG00000168389, ENSG00000173726, ENSG00000204301, ENSG00000092853, ENSG00000101665, ENSG00000178184, ENSG0000…	1059	12256	16792	1.02725	1	0.77908	0.756744
GOTERM_BP_ALL	GO:0050794~regulation of cellular process	684	46.7852	0.0776333	ENSG00000137509, ENSG00000163918, ENSG00000156026, ENSG00000143190, ENSG00000163913, ENSG00000069974, ENSG00000186918, ENSG00000113657, ENSG00000179388, ENSG00000066468, ENSG00000136895, ENSG00000169220, ENSG00000157110, ENSG00000171540, ENSG00000136531, ENSG00000138835, ENSG00000114861, ENSG00000196843, ENSG00000158445, ENSG00000171302, ENSG00000112561, ENSG00000013810, ENSG00000147439, ENSG0000…	1059	10489	16792	1.03402	1	0.795053	0.772258
GOTERM_BP_ALL	GO:0023056~positive regulation of signaling	113	7.72914	0.0788356	ENSG00000174130, ENSG00000156026, ENSG00000106327, ENSG00000097007, ENSG00000157110, ENSG00000169220, ENSG00000066468, ENSG00000171302, ENSG00000156427, ENSG00000154764, ENSG00000164850, ENSG00000008294, ENSG00000101558, ENSG00000185950, ENSG00000164976, ENSG00000108465, ENSG00000053438, ENSG00000198176, ENSG00000197122, ENSG00000138606, ENSG00000169071, ENSG00000133794, ENSG00000154237, ENSG0000…	1059	1563	16792	1.14637	1	0.805083	0.782001
GOTERM_BP_ALL	GO:0009987~cellular process	991	67.7839	0.12913	ENSG00000163918, ENSG00000163913, ENSG00000137868, ENSG00000113657, ENSG00000160408, ENSG00000169220, ENSG00000171540, ENSG00000136531, ENSG00000139800, ENSG00000114982, ENSG00000196843, ENSG00000171302, ENSG00000112561, ENSG00000013810, ENSG00000147439, ENSG00000136770, ENSG00000185950, ENSG00000115828, ENSG00000114735, ENSG00000111229, ENSG00000065029, ENSG00000134369, ENSG00000240891, ENSG0000…	1059	15558	16792	1.01001	1	1	0.971464
GOTERM_BP_ALL	GO:0042327~positive regulation of phosphorylation	68	4.65116	0.140002	ENSG00000174130, ENSG00000151694, ENSG00000130513, ENSG00000097007, ENSG00000157110, ENSG00000066468, ENSG00000170890, ENSG00000156427, ENSG00000154764, ENSG00000164850, ENSG00000136297, ENSG00000008294, ENSG00000122694, ENSG00000100784, ENSG00000054967, ENSG00000092020, ENSG00000155760, ENSG00000156299, ENSG00000197122, ENSG00000154237, ENSG00000084764, ENSG00000168546, ENSG00000114251, ENSG0000…	1059	932	16792	1.15691	1	1	0.971464
GOTERM_BP_ALL	GO:0010562~positive regulation of phosphorus metabolic process	75	5.12996	0.161612	ENSG00000174130, ENSG00000106128, ENSG00000151694, ENSG00000130513, ENSG00000097007, ENSG00000157110, ENSG00000066468, ENSG00000170890, ENSG00000156427, ENSG00000154764, ENSG00000164850, ENSG00000136297, ENSG00000008294, ENSG00000122694, ENSG00000100784, ENSG00000054967, ENSG00000165029, ENSG00000092020, ENSG00000155760, ENSG00000156299, ENSG00000197122, ENSG00000153823, ENSG00000154237, ENSG0000…	1059	1049	16792	1.13368	1	1	0.971464
GOTERM_BP_ALL	GO:0045937~positive regulation of phosphate metabolic process	75	5.12996	0.161612	ENSG00000174130, ENSG00000106128, ENSG00000151694, ENSG00000130513, ENSG00000097007, ENSG00000157110, ENSG00000066468, ENSG00000170890, ENSG00000156427, ENSG00000154764, ENSG00000164850, ENSG00000136297, ENSG00000008294, ENSG00000122694, ENSG00000100784, ENSG00000054967, ENSG00000165029, ENSG00000092020, ENSG00000155760, ENSG00000156299, ENSG00000197122, ENSG00000153823, ENSG00000154237, ENSG0000…	1059	1049	16792	1.13368	1	1	0.971464
GOTERM_BP_ALL	GO:0009967~positive regulation of signal transduction	100	6.83995	0.164535	ENSG00000174130, ENSG00000097007, ENSG00000157110, ENSG00000066468, ENSG00000171302, ENSG00000156427, ENSG00000154764, ENSG00000164850, ENSG00000008294, ENSG00000101558, ENSG00000164976, ENSG00000108465, ENSG00000198176, ENSG00000197122, ENSG00000138606, ENSG00000169071, ENSG00000133794, ENSG00000154237, ENSG00000163132, ENSG00000168785, ENSG00000183087, ENSG00000186635, ENSG00000090432, ENSG0000…	1059	1428	16792	1.1104	1	1	0.971464
GOTERM_BP_ALL	GO:0050789~regulation of biological process	703	48.0848	0.187178	ENSG00000137509, ENSG00000163918, ENSG00000156026, ENSG00000143190, ENSG00000163913, ENSG00000137868, ENSG00000069974, ENSG00000186918, ENSG00000113657, ENSG00000179388, ENSG00000114626, ENSG00000066468, ENSG00000136895, ENSG00000169220, ENSG00000157110, ENSG00000171540, ENSG00000136531, ENSG00000112685, ENSG00000138835, ENSG00000114861, ENSG00000196843, ENSG00000158445, ENSG00000171302, ENSG0000…	1059	10922	16792	1.02061	1	1	0.971464
GOTERM_BP_ALL	GO:0065007~biological regulation	742	50.7524	0.188463	ENSG00000137509, ENSG00000163918, ENSG00000156026, ENSG00000143190, ENSG00000163913, ENSG00000137868, ENSG00000069974, ENSG00000186918, ENSG00000113657, ENSG00000179388, ENSG00000114626, ENSG00000066468, ENSG00000136895, ENSG00000169220, ENSG00000157110, ENSG00000171540, ENSG00000136531, ENSG00000112685, ENSG00000138835, ENSG00000114861, ENSG00000196843, ENSG00000158445, ENSG00000171302, ENSG0000…	1059	11548	16792	1.01883	1	1	0.971464
GOTERM_BP_ALL	GO:0051716~cellular response to stimulus	448	30.643	0.253331	ENSG00000137509, ENSG00000163918, ENSG00000156026, ENSG00000163913, ENSG00000069974, ENSG00000113657, ENSG00000179388, ENSG00000066468, ENSG00000136895, ENSG00000169220, ENSG00000157110, ENSG00000138835, ENSG00000114861, ENSG00000158445, ENSG00000171302, ENSG00000101558, ENSG00000185950, ENSG00000107099, ENSG00000124678, ENSG00000079308, ENSG00000184985, ENSG00000138606, ENSG00000111229, ENSG0000…	1059	6927	16792	1.02551	1	1	0.971464
GOTERM_BP_ALL	GO:0048584~positive regulation of response to stimulus	135	9.23393	0.289061	ENSG00000174130, ENSG00000097007, ENSG00000157110, ENSG00000066468, ENSG00000171302, ENSG00000156427, ENSG00000154764, ENSG00000118432, ENSG00000087206, ENSG00000164850, ENSG00000162430, ENSG00000008294, ENSG00000101558, ENSG00000160255, ENSG00000164976, ENSG00000108465, ENSG00000243649, ENSG00000131378, ENSG00000198176, ENSG00000197122, ENSG00000138606, ENSG00000111229, ENSG00000171951, ENSG0000…	1059	2030	16792	1.05449	1	1	0.971464
GOTERM_BP_ALL	GO:0007165~signal transduction	369	25.2394	0.388742	ENSG00000174130, ENSG00000137509, ENSG00000149294, ENSG00000163918, ENSG00000156026, ENSG00000069974, ENSG00000163913, ENSG00000198586, ENSG00000066468, ENSG00000157110, ENSG00000136895, ENSG00000169220, ENSG00000138835, ENSG00000158445, ENSG00000171302, ENSG00000114861, ENSG00000118432, ENSG00000154764, ENSG00000119522, ENSG00000120875, ENSG00000185033, ENSG00000143878, ENSG00000101558, ENSG0000…	1059	5775	16792	1.01317	1	1	0.971464
GOTERM_BP_ALL	GO:0050896~response to stimulus	530	36.2517	0.407632	ENSG00000137509, ENSG00000163918, ENSG00000156026, ENSG00000180376, ENSG00000163913, ENSG00000137868, ENSG00000069974, ENSG00000113657, ENSG00000179388, ENSG00000066468, ENSG00000136895, ENSG00000169220, ENSG00000157110, ENSG00000138835, ENSG00000114861, ENSG00000158445, ENSG00000171302, ENSG00000112561, ENSG00000147439, ENSG00000101558, ENSG00000185950, ENSG00000107099, ENSG00000124678, ENSG0000…	1059	8329	16792	1.009	1	1	0.971464
GOTERM_BP_ALL	GO:0023052~signaling	398	27.223	0.431171	ENSG00000137509, ENSG00000163918, ENSG00000156026, ENSG00000163913, ENSG00000069974, ENSG00000179388, ENSG00000066468, ENSG00000136895, ENSG00000169220, ENSG00000157110, ENSG00000136531, ENSG00000138835, ENSG00000114861, ENSG00000158445, ENSG00000171302, ENSG00000101558, ENSG00000185950, ENSG00000107099, ENSG00000124678, ENSG00000079308, ENSG00000184985, ENSG00000138606, ENSG00000111229, ENSG0000…	1059	6260	16792	1.00813	1	1	0.971464
GOTERM_BP_ALL	GO:0044700~single organism signaling	395	27.0178	0.436595	ENSG00000137509, ENSG00000163918, ENSG00000156026, ENSG00000163913, ENSG00000069974, ENSG00000179388, ENSG00000066468, ENSG00000136895, ENSG00000169220, ENSG00000157110, ENSG00000136531, ENSG00000138835, ENSG00000114861, ENSG00000158445, ENSG00000171302, ENSG00000101558, ENSG00000185950, ENSG00000107099, ENSG00000124678, ENSG00000079308, ENSG00000184985, ENSG00000138606, ENSG00000111229, ENSG0000…	1059	6207	16792	1.00907	1	1	0.971464
GOTERM_BP_ALL	GO:0007154~cell communication	398	27.223	0.468211	ENSG00000137509, ENSG00000163918, ENSG00000156026, ENSG00000163913, ENSG00000069974, ENSG00000179388, ENSG00000066468, ENSG00000136895, ENSG00000169220, ENSG00000157110, ENSG00000136531, ENSG00000138835, ENSG00000114861, ENSG00000158445, ENSG00000171302, ENSG00000101558, ENSG00000185950, ENSG00000107099, ENSG00000124678, ENSG00000079308, ENSG00000184985, ENSG00000138606, ENSG00000111229, ENSG0000…	1059	6275	16792	1.00572	1	1	0.971464
GOTERM_BP_ALL	GO:1902533~positive regulation of intracellular signal transduction	59	4.03557	0.499376	ENSG00000174130, ENSG00000097007, ENSG00000066468, ENSG00000170890, ENSG00000171302, ENSG00000156427, ENSG00000154764, ENSG00000164850, ENSG00000136297, ENSG00000008294, ENSG00000101558, ENSG00000122694, ENSG00000164976, ENSG00000054967, ENSG00000108465, ENSG00000155760, ENSG00000156299, ENSG00000197122, ENSG00000176887, ENSG00000154237, ENSG00000163132, ENSG00000114251, ENSG00000183087, ENSG0000…	1059	915	16792	1.02244	1	1	0.971464
Annotation Cluster 76	Enrichment Score: 1.0991923491945819
Category	Term	Count	%	PValue	Genes	List Total	Pop Hits	Pop Total	Fold Enrichment	Bonferroni	Benjamini	FDR
GOTERM_BP_ALL	GO:0045577~regulation of B cell differentiation	6	0.410397	0.0181764	ENSG00000092020, ENSG00000152518, ENSG00000115085, ENSG00000185650, ENSG00000235568, ENSG00000122641	1059	25	16792	3.80555	1	0.318528	0.309396
GOTERM_BP_DIRECT	GO:0045577~regulation of B cell differentiation	3	0.205198	0.0501978	ENSG00000152518, ENSG00000185650, ENSG00000235568	1059	6	16792	7.92823	1	1	0.998935
GOTERM_BP_ALL	GO:0050864~regulation of B cell activation	9	0.615595	0.552371	ENSG00000092020, ENSG00000152518, ENSG00000076248, ENSG00000115085, ENSG00000185650, ENSG00000185950, ENSG00000235568, ENSG00000122641, ENSG00000109685	1059	127	16792	1.12369	1	1	0.971464
Annotation Cluster 77	Enrichment Score: 1.0990370645852363
Category	Term	Count	%	PValue	Genes	List Total	Pop Hits	Pop Total	Fold Enrichment	Bonferroni	Benjamini	FDR
GOTERM_BP_ALL	GO:0021543~pallium development	20	1.36799	0.00468529	ENSG00000136848, ENSG00000106689, ENSG00000170390, ENSG00000170370, ENSG00000176749, ENSG00000130396, ENSG00000198914, ENSG00000115310, ENSG00000118257, ENSG00000139352, ENSG00000013810, ENSG00000168389, ENSG00000168036, ENSG00000163492, ENSG00000089116, ENSG00000100644, ENSG00000205336, ENSG00000184486, ENSG00000106571, ENSG00000162992	1059	157	16792	2.01993	1	0.130107	0.126377
GOTERM_BP_ALL	GO:0021761~limbic system development	12	0.820793	0.0560927	ENSG00000170390, ENSG00000168389, ENSG00000170370, ENSG00000089116, ENSG00000184254, ENSG00000171540, ENSG00000066468, ENSG00000184486, ENSG00000106571, ENSG00000176749, ENSG00000162992, ENSG00000118257	1059	102	16792	1.86547	1	0.666298	0.647195
GOTERM_BP_ALL	GO:0021766~hippocampus development	7	0.478796	0.322884	ENSG00000170390, ENSG00000168389, ENSG00000170370, ENSG00000089116, ENSG00000106571, ENSG00000176749, ENSG00000162992	1059	74	16792	1.49994	1	1	0.971464
GOTERM_BP_DIRECT	GO:0021766~hippocampus development	5	0.341997	0.473328	ENSG00000170390, ENSG00000168389, ENSG00000089116, ENSG00000106571, ENSG00000176749	1059	56	16792	1.41576	1	1	0.998935
Annotation Cluster 78	Enrichment Score: 1.097155062402793
Category	Term	Count	%	PValue	Genes	List Total	Pop Hits	Pop Total	Fold Enrichment	Bonferroni	Benjamini	FDR
GOTERM_BP_ALL	GO:0060123~regulation of growth hormone secretion	4	0.273598	0.0281028	ENSG00000171316, ENSG00000106128, ENSG00000102606, ENSG00000118702	1059	11	16792	5.76599	1	0.429877	0.417552
GOTERM_BP_ALL	GO:0060124~positive regulation of growth hormone secretion	3	0.205198	0.0861961	ENSG00000106128, ENSG00000102606, ENSG00000118702	1059	8	16792	5.94618	1	0.84676	0.822484
GOTERM_BP_DIRECT	GO:0060124~positive regulation of growth hormone secretion	3	0.205198	0.0861961	ENSG00000106128, ENSG00000102606, ENSG00000118702	1059	8	16792	5.94618	1	1	0.998935
GOTERM_BP_ALL	GO:0030252~growth hormone secretion	3	0.205198	0.195729	ENSG00000106128, ENSG00000102606, ENSG00000118702	1059	13	16792	3.65919	1	1	0.971464
Annotation Cluster 79	Enrichment Score: 1.0677573491995942
Category	Term	Count	%	PValue	Genes	List Total	Pop Hits	Pop Total	Fold Enrichment	Bonferroni	Benjamini	FDR
GOTERM_BP_ALL	GO:0007049~cell cycle	134	9.16553	0.00252749	ENSG00000130037, ENSG00000197771, ENSG00000097007, ENSG00000198586, ENSG00000169220, ENSG00000066468, ENSG00000136811, ENSG00000087206, ENSG00000013810, ENSG00000164850, ENSG00000147439, ENSG00000143878, ENSG00000137100, ENSG00000255346, ENSG00000108465, ENSG00000198176, ENSG00000128482, ENSG00000197122, ENSG00000145919, ENSG00000153823, ENSG00000156414, ENSG00000163132, ENSG00000183087, ENSG0000…	1059	1672	16792	1.27079	1	0.0825724	0.080205
GOTERM_BP_ALL	GO:0022402~cell cycle process	110	7.52394	0.00446508	ENSG00000130037, ENSG00000197771, ENSG00000097007, ENSG00000169220, ENSG00000136811, ENSG00000087206, ENSG00000013810, ENSG00000164850, ENSG00000147439, ENSG00000143878, ENSG00000137100, ENSG00000255346, ENSG00000108465, ENSG00000198176, ENSG00000128482, ENSG00000145919, ENSG00000153823, ENSG00000156414, ENSG00000163132, ENSG00000183087, ENSG00000163535, ENSG00000092853, ENSG00000121211, ENSG0000…	1059	1357	16792	1.28534	1	0.126778	0.123143
GOTERM_BP_ALL	GO:0000278~mitotic cell cycle	80	5.47196	0.0101285	ENSG00000130037, ENSG00000107338, ENSG00000151694, ENSG00000197771, ENSG00000097007, ENSG00000169220, ENSG00000136811, ENSG00000095261, ENSG00000054282, ENSG00000013810, ENSG00000101639, ENSG00000139289, ENSG00000147439, ENSG00000137100, ENSG00000159055, ENSG00000251503, ENSG00000108465, ENSG00000198176, ENSG00000002822, ENSG00000139618, ENSG00000141759, ENSG00000196510, ENSG00000153107, ENSG0000…	1059	968	16792	1.31045	1	0.2132	0.207088
GOTERM_BP_ALL	GO:0051726~regulation of cell cycle	80	5.47196	0.0127647	ENSG00000130037, ENSG00000198382, ENSG00000107338, ENSG00000151694, ENSG00000178252, ENSG00000097007, ENSG00000066468, ENSG00000113456, ENSG00000173404, ENSG00000095261, ENSG00000013810, ENSG00000164850, ENSG00000143878, ENSG00000162992, ENSG00000108465, ENSG00000130522, ENSG00000198176, ENSG00000002822, ENSG00000128482, ENSG00000139618, ENSG00000197122, ENSG00000197321, ENSG00000196510, ENSG0000…	1059	976	16792	1.29971	1	0.247744	0.240641
GOTERM_BP_ALL	GO:0010564~regulation of cell cycle process	51	3.48837	0.022645	ENSG00000130037, ENSG00000198382, ENSG00000151694, ENSG00000113456, ENSG00000173404, ENSG00000095261, ENSG00000013810, ENSG00000164850, ENSG00000162992, ENSG00000108465, ENSG00000198176, ENSG00000002822, ENSG00000128482, ENSG00000139618, ENSG00000197321, ENSG00000196510, ENSG00000153107, ENSG00000077684, ENSG00000172167, ENSG00000153823, ENSG00000172046, ENSG00000041515, ENSG00000176887, ENSG0000…	1059	595	16792	1.35913	1	0.370741	0.360112
GOTERM_BP_ALL	GO:0045787~positive regulation of cell cycle	32	2.18878	0.0239029	ENSG00000130037, ENSG00000151694, ENSG00000107338, ENSG00000097007, ENSG00000181163, ENSG00000066468, ENSG00000173404, ENSG00000158941, ENSG00000118971, ENSG00000163660, ENSG00000164850, ENSG00000182185, ENSG00000161800, ENSG00000146247, ENSG00000140464, ENSG00000136848, ENSG00000198176, ENSG00000128482, ENSG00000139618, ENSG00000197122, ENSG00000197321, ENSG00000114315, ENSG00000172167, ENSG0000…	1059	339	16792	1.49678	1	0.381812	0.370865
GOTERM_BP_ALL	GO:1903047~mitotic cell cycle process	70	4.78796	0.0410762	ENSG00000130037, ENSG00000151694, ENSG00000197771, ENSG00000097007, ENSG00000169220, ENSG00000136811, ENSG00000095261, ENSG00000054282, ENSG00000013810, ENSG00000101639, ENSG00000139289, ENSG00000147439, ENSG00000137100, ENSG00000159055, ENSG00000251503, ENSG00000108465, ENSG00000198176, ENSG00000002822, ENSG00000141759, ENSG00000196510, ENSG00000153107, ENSG00000077684, ENSG00000145919, ENSG0000…	1059	890	16792	1.24714	1	0.549204	0.533458
GOTERM_BP_ALL	GO:0044772~mitotic cell cycle phase transition	43	2.94118	0.0493426	ENSG00000130037, ENSG00000151694, ENSG00000181163, ENSG00000136811, ENSG00000095261, ENSG00000118971, ENSG00000117399, ENSG00000013810, ENSG00000054282, ENSG00000101639, ENSG00000139289, ENSG00000152518, ENSG00000137100, ENSG00000078674, ENSG00000182185, ENSG00000185650, ENSG00000033800, ENSG00000140464, ENSG00000108465, ENSG00000129474, ENSG00000198176, ENSG00000126001, ENSG00000002822, ENSG0000…	1059	514	16792	1.32651	1	0.626104	0.608154
GOTERM_BP_ALL	GO:0044770~cell cycle phase transition	45	3.07798	0.0563862	ENSG00000130037, ENSG00000151694, ENSG00000181163, ENSG00000136811, ENSG00000095261, ENSG00000118971, ENSG00000117399, ENSG00000013810, ENSG00000054282, ENSG00000101639, ENSG00000139289, ENSG00000152518, ENSG00000137100, ENSG00000078674, ENSG00000182185, ENSG00000185651, ENSG00000185650, ENSG00000033800, ENSG00000140464, ENSG00000108465, ENSG00000129474, ENSG00000198176, ENSG00000126001, ENSG0000…	1059	547	16792	1.30446	1	0.666298	0.647195
GOTERM_BP_ALL	GO:0007346~regulation of mitotic cell cycle	39	2.66758	0.109119	ENSG00000130037, ENSG00000151694, ENSG00000107338, ENSG00000097007, ENSG00000181163, ENSG00000095261, ENSG00000118971, ENSG00000117399, ENSG00000013810, ENSG00000035862, ENSG00000152518, ENSG00000168036, ENSG00000182185, ENSG00000185650, ENSG00000044090, ENSG00000146247, ENSG00000140464, ENSG00000108465, ENSG00000198176, ENSG00000002822, ENSG00000139618, ENSG00000114315, ENSG00000196510, ENSG0000…	1059	491	16792	1.25948	1	0.952646	0.925333
GOTERM_BP_ALL	GO:1901987~regulation of cell cycle phase transition	28	1.91518	0.115688	ENSG00000130037, ENSG00000151694, ENSG00000181163, ENSG00000095261, ENSG00000118971, ENSG00000117399, ENSG00000152518, ENSG00000182185, ENSG00000185650, ENSG00000140464, ENSG00000108465, ENSG00000198176, ENSG00000002822, ENSG00000196510, ENSG00000077684, ENSG00000153107, ENSG00000172167, ENSG00000153823, ENSG00000041515, ENSG00000176887, ENSG00000146834, ENSG00000166167, ENSG00000138083, ENSG0000…	1059	336	16792	1.32137	1	0.98036	0.952252
GOTERM_BP_ALL	GO:1901990~regulation of mitotic cell cycle phase transition	26	1.77839	0.129181	ENSG00000130037, ENSG00000151694, ENSG00000181163, ENSG00000095261, ENSG00000118971, ENSG00000117399, ENSG00000152518, ENSG00000182185, ENSG00000185650, ENSG00000140464, ENSG00000108465, ENSG00000198176, ENSG00000002822, ENSG00000196510, ENSG00000077684, ENSG00000153107, ENSG00000172167, ENSG00000153823, ENSG00000041515, ENSG00000146834, ENSG00000166167, ENSG00000108671, ENSG00000092853, ENSG0000…	1059	312	16792	1.32137	1	1	0.971464
GOTERM_BP_ALL	GO:0044839~cell cycle G2/M phase transition	17	1.16279	0.178878	ENSG00000129474, ENSG00000126001, ENSG00000181163, ENSG00000136811, ENSG00000110274, ENSG00000166167, ENSG00000054282, ENSG00000101639, ENSG00000139289, ENSG00000137100, ENSG00000078674, ENSG00000182185, ENSG00000101624, ENSG00000092853, ENSG00000188996, ENSG00000072803, ENSG00000108465	1059	197	16792	1.36832	1	1	0.971464
GOTERM_BP_ALL	GO:0000086~G2/M transition of mitotic cell cycle	16	1.09439	0.179323	ENSG00000129474, ENSG00000126001, ENSG00000136811, ENSG00000110274, ENSG00000166167, ENSG00000054282, ENSG00000101639, ENSG00000139289, ENSG00000137100, ENSG00000078674, ENSG00000182185, ENSG00000101624, ENSG00000092853, ENSG00000188996, ENSG00000072803, ENSG00000108465	1059	183	16792	1.38636	1	1	0.971464
GOTERM_BP_ALL	GO:0090068~positive regulation of cell cycle process	20	1.36799	0.235177	ENSG00000136848, ENSG00000130037, ENSG00000198176, ENSG00000128482, ENSG00000197321, ENSG00000181163, ENSG00000172167, ENSG00000172046, ENSG00000176749, ENSG00000173404, ENSG00000158941, ENSG00000118971, ENSG00000146834, ENSG00000163132, ENSG00000114251, ENSG00000182185, ENSG00000124766, ENSG00000161800, ENSG00000146247, ENSG00000140464	1059	251	16792	1.26346	1	1	0.971464
GOTERM_BP_DIRECT	GO:0000086~G2/M transition of mitotic cell cycle	12	0.820793	0.245542	ENSG00000166167, ENSG00000054282, ENSG00000129474, ENSG00000101639, ENSG00000126001, ENSG00000139289, ENSG00000137100, ENSG00000078674, ENSG00000101624, ENSG00000136811, ENSG00000110274, ENSG00000072803	1059	137	16792	1.38889	1	1	0.998935
GOTERM_BP_ALL	GO:2000045~regulation of G1/S transition of mitotic cell cycle	12	0.820793	0.275379	ENSG00000146834, ENSG00000130037, ENSG00000198176, ENSG00000151694, ENSG00000181163, ENSG00000077684, ENSG00000124766, ENSG00000172167, ENSG00000153823, ENSG00000041515, ENSG00000140464, ENSG00000118971	1059	141	16792	1.34949	1	1	0.971464
GOTERM_BP_ALL	GO:1902806~regulation of cell cycle G1/S phase transition	12	0.820793	0.370238	ENSG00000146834, ENSG00000130037, ENSG00000198176, ENSG00000151694, ENSG00000181163, ENSG00000077684, ENSG00000124766, ENSG00000172167, ENSG00000153823, ENSG00000041515, ENSG00000140464, ENSG00000118971	1059	153	16792	1.24364	1	1	0.971464
GOTERM_BP_ALL	GO:0000082~G1/S transition of mitotic cell cycle	16	1.09439	0.441975	ENSG00000130037, ENSG00000198176, ENSG00000151694, ENSG00000181163, ENSG00000077684, ENSG00000172167, ENSG00000041515, ENSG00000118971, ENSG00000146834, ENSG00000171848, ENSG00000070808, ENSG00000124766, ENSG00000106399, ENSG00000122641, ENSG00000033800, ENSG00000140464	1059	224	16792	1.1326	1	1	0.971464
GOTERM_BP_ALL	GO:0044843~cell cycle G1/S phase transition	17	1.16279	0.471576	ENSG00000130037, ENSG00000198176, ENSG00000151694, ENSG00000181163, ENSG00000077684, ENSG00000172167, ENSG00000153823, ENSG00000041515, ENSG00000118971, ENSG00000146834, ENSG00000171848, ENSG00000070808, ENSG00000124766, ENSG00000106399, ENSG00000122641, ENSG00000033800, ENSG00000140464	1059	244	16792	1.10475	1	1	0.971464
GOTERM_BP_ALL	GO:2000134~negative regulation of G1/S transition of mitotic cell cycle	6	0.410397	0.730934	ENSG00000198176, ENSG00000181163, ENSG00000077684, ENSG00000124766, ENSG00000041515, ENSG00000140464	1059	96	16792	0.991029	1	1	0.971464
GOTERM_BP_ALL	GO:1902807~negative regulation of cell cycle G1/S phase transition	6	0.410397	0.762987	ENSG00000198176, ENSG00000181163, ENSG00000077684, ENSG00000124766, ENSG00000041515, ENSG00000140464	1059	100	16792	0.951388	1	1	0.971464
Annotation Cluster 80	Enrichment Score: 1.0539170306302592
Category	Term	Count	%	PValue	Genes	List Total	Pop Hits	Pop Total	Fold Enrichment	Bonferroni	Benjamini	FDR
GOTERM_BP_ALL	GO:0045807~positive regulation of endocytosis	13	0.889193	0.0523116	ENSG00000158869, ENSG00000069974, ENSG00000106327, ENSG00000151746, ENSG00000196535, ENSG00000197943, ENSG00000159842, ENSG00000049759, ENSG00000166278, ENSG00000114251, ENSG00000183087, ENSG00000165119, ENSG00000166402	1059	113	16792	1.8242	1	0.650068	0.63143
GOTERM_BP_ALL	GO:0050766~positive regulation of phagocytosis	7	0.478796	0.0562961	ENSG00000166278, ENSG00000158869, ENSG00000069974, ENSG00000183087, ENSG00000196535, ENSG00000166402, ENSG00000159842	1059	44	16792	2.52262	1	0.666298	0.647195
GOTERM_BP_ALL	GO:0050764~regulation of phagocytosis	9	0.615595	0.0587851	ENSG00000166278, ENSG00000158869, ENSG00000069974, ENSG00000183087, ENSG00000000938, ENSG00000136573, ENSG00000196535, ENSG00000166402, ENSG00000159842	1059	67	16792	2.12997	1	0.685667	0.666009
GOTERM_BP_ALL	GO:0030100~regulation of endocytosis	19	1.29959	0.0869035	ENSG00000158869, ENSG00000069974, ENSG00000197122, ENSG00000106327, ENSG00000097007, ENSG00000151746, ENSG00000136573, ENSG00000196535, ENSG00000197943, ENSG00000159842, ENSG00000049759, ENSG00000124507, ENSG00000166278, ENSG00000114251, ENSG00000183087, ENSG00000000938, ENSG00000165119, ENSG00000166402, ENSG00000146006	1059	202	16792	1.49145	1	0.84676	0.822484
GOTERM_BP_DIRECT	GO:0050766~positive regulation of phagocytosis	5	0.341997	0.106561	ENSG00000158869, ENSG00000069974, ENSG00000183087, ENSG00000166402, ENSG00000159842	1059	29	16792	2.73387	1	1	0.998935
GOTERM_BP_ALL	GO:0006909~phagocytosis	21	1.43639	0.296157	ENSG00000100030, ENSG00000158869, ENSG00000069974, ENSG00000197122, ENSG00000111229, ENSG00000097007, ENSG00000198821, ENSG00000196535, ENSG00000197943, ENSG00000159842, ENSG00000166278, ENSG00000158092, ENSG00000127419, ENSG00000169398, ENSG00000183087, ENSG00000000938, ENSG00000160255, ENSG00000145794, ENSG00000010810, ENSG00000166402, ENSG00000165029	1059	277	16792	1.20211	1	1	0.971464
Annotation Cluster 81	Enrichment Score: 1.051773664482554
Category	Term	Count	%	PValue	Genes	List Total	Pop Hits	Pop Total	Fold Enrichment	Bonferroni	Benjamini	FDR
GOTERM_BP_ALL	GO:0032880~regulation of protein localization	86	5.88235	0.000906739	ENSG00000174130, ENSG00000130037, ENSG00000156026, ENSG00000084090, ENSG00000071054, ENSG00000097007, ENSG00000157110, ENSG00000170890, ENSG00000136573, ENSG00000158445, ENSG00000114861, ENSG00000130396, ENSG00000007402, ENSG00000154764, ENSG00000118432, ENSG00000164850, ENSG00000136770, ENSG00000136297, ENSG00000142185, ENSG00000159055, ENSG00000142627, ENSG00000185950, ENSG00000106089, ENSG0000…	1059	962	16792	1.41752	0.998571	0.0427886	0.0415619
GOTERM_BP_ALL	GO:0051179~localization	410	28.0438	0.00547794	ENSG00000137509, ENSG00000241735, ENSG00000156026, ENSG00000137747, ENSG00000163913, ENSG00000137868, ENSG00000069974, ENSG00000091664, ENSG00000113657, ENSG00000179388, ENSG00000169220, ENSG00000157110, ENSG00000136531, ENSG00000112685, ENSG00000168010, ENSG00000114861, ENSG00000158445, ENSG00000147439, ENSG00000136770, ENSG00000101558, ENSG00000185950, ENSG00000107099, ENSG00000079308, ENSG0000…	1059	5872	16792	1.10714	1	0.14393	0.139804
GOTERM_BP_ALL	GO:0051641~cellular localization	190	12.9959	0.00674819	ENSG00000127022, ENSG00000163913, ENSG00000069974, ENSG00000130713, ENSG00000097007, ENSG00000198586, ENSG00000157110, ENSG00000169220, ENSG00000169062, ENSG00000158445, ENSG00000154764, ENSG00000119522, ENSG00000164850, ENSG00000167202, ENSG00000162430, ENSG00000143878, ENSG00000137100, ENSG00000008294, ENSG00000101558, ENSG00000054523, ENSG00000160255, ENSG00000168936, ENSG00000165029, ENSG0000…	1059	2541	16792	1.18565	1	0.164047	0.159344
GOTERM_BP_ALL	GO:0008104~protein localization	181	12.3803	0.012435	ENSG00000127022, ENSG00000174130, ENSG00000130037, ENSG00000156026, ENSG00000163638, ENSG00000163913, ENSG00000069974, ENSG00000106327, ENSG00000097007, ENSG00000198586, ENSG00000157110, ENSG00000112685, ENSG00000168010, ENSG00000158445, ENSG00000114861, ENSG00000007402, ENSG00000154764, ENSG00000118432, ENSG00000119522, ENSG00000164850, ENSG00000167202, ENSG00000147439, ENSG00000143878, ENSG0000…	1059	2448	16792	1.17239	1	0.24265	0.235694
GOTERM_BP_ALL	GO:0033036~macromolecule localization	203	13.8851	0.0218511	ENSG00000174130, ENSG00000127022, ENSG00000156026, ENSG00000069974, ENSG00000163913, ENSG00000106327, ENSG00000198586, ENSG00000157110, ENSG00000168010, ENSG00000112685, ENSG00000158445, ENSG00000114861, ENSG00000118432, ENSG00000154764, ENSG00000119522, ENSG00000147439, ENSG00000136770, ENSG00000143878, ENSG00000101558, ENSG00000185950, ENSG00000255346, ENSG00000168936, ENSG00000068650, ENSG0000…	1059	2817	16792	1.14266	1	0.361957	0.351579
GOTERM_BP_ALL	GO:0046907~intracellular transport	117	8.00274	0.0525204	ENSG00000069974, ENSG00000198586, ENSG00000157110, ENSG00000169220, ENSG00000169062, ENSG00000158445, ENSG00000167202, ENSG00000143878, ENSG00000137100, ENSG00000008294, ENSG00000101558, ENSG00000054523, ENSG00000168936, ENSG00000165029, ENSG00000131378, ENSG00000188807, ENSG00000197122, ENSG00000076555, ENSG00000174780, ENSG00000134243, ENSG00000114850, ENSG00000136942, ENSG00000145920, ENSG0000…	1059	1594	16792	1.16387	1	0.651542	0.632862
GOTERM_BP_ALL	GO:0045184~establishment of protein localization	145	9.91792	0.0578695	ENSG00000127022, ENSG00000174130, ENSG00000130037, ENSG00000156026, ENSG00000163638, ENSG00000163913, ENSG00000069974, ENSG00000106327, ENSG00000097007, ENSG00000198586, ENSG00000157110, ENSG00000112685, ENSG00000168010, ENSG00000158445, ENSG00000114861, ENSG00000007402, ENSG00000118432, ENSG00000119522, ENSG00000164850, ENSG00000167202, ENSG00000143878, ENSG00000136770, ENSG00000185950, ENSG0000…	1059	2021	16792	1.13765	1	0.677176	0.657761
GOTERM_BP_ALL	GO:0051649~establishment of localization in cell	143	9.78112	0.0687716	ENSG00000127022, ENSG00000163913, ENSG00000069974, ENSG00000097007, ENSG00000198586, ENSG00000157110, ENSG00000169220, ENSG00000169062, ENSG00000158445, ENSG00000154764, ENSG00000119522, ENSG00000164850, ENSG00000167202, ENSG00000162430, ENSG00000143878, ENSG00000137100, ENSG00000008294, ENSG00000101558, ENSG00000054523, ENSG00000168936, ENSG00000165029, ENSG00000131378, ENSG00000188807, ENSG0000…	1059	2004	16792	1.13147	1	0.74967	0.728176
GOTERM_BP_ALL	GO:0070727~cellular macromolecule localization	116	7.93434	0.0850694	ENSG00000163913, ENSG00000069974, ENSG00000130713, ENSG00000198586, ENSG00000157110, ENSG00000158445, ENSG00000164850, ENSG00000167202, ENSG00000143878, ENSG00000101558, ENSG00000160255, ENSG00000168936, ENSG00000108465, ENSG00000131378, ENSG00000198176, ENSG00000197122, ENSG00000174780, ENSG00000153823, ENSG00000114850, ENSG00000136942, ENSG00000163132, ENSG00000168785, ENSG00000173726, ENSG0000…	1059	1613	16792	1.14033	1	0.84676	0.822484
GOTERM_BP_ALL	GO:0015031~protein transport	132	9.02873	0.0902377	ENSG00000127022, ENSG00000174130, ENSG00000130037, ENSG00000156026, ENSG00000163638, ENSG00000163913, ENSG00000069974, ENSG00000106327, ENSG00000097007, ENSG00000198586, ENSG00000157110, ENSG00000112685, ENSG00000168010, ENSG00000158445, ENSG00000114861, ENSG00000007402, ENSG00000118432, ENSG00000119522, ENSG00000164850, ENSG00000167202, ENSG00000143878, ENSG00000136770, ENSG00000185950, ENSG0000…	1059	1860	16792	1.1253	1	0.862935	0.838194
GOTERM_BP_ALL	GO:1902580~single-organism cellular localization	81	5.54036	0.102351	ENSG00000127022, ENSG00000198382, ENSG00000239857, ENSG00000163913, ENSG00000069974, ENSG00000157110, ENSG00000137942, ENSG00000157796, ENSG00000158445, ENSG00000154764, ENSG00000173402, ENSG00000134278, ENSG00000119522, ENSG00000164850, ENSG00000160294, ENSG00000142627, ENSG00000054523, ENSG00000160255, ENSG00000109472, ENSG00000106089, ENSG00000165029, ENSG00000131378, ENSG00000188807, ENSG0000…	1059	1102	16792	1.16549	1	0.926037	0.899487
GOTERM_BP_ALL	GO:0034613~cellular protein localization	114	7.79754	0.10314	ENSG00000163913, ENSG00000069974, ENSG00000198586, ENSG00000157110, ENSG00000158445, ENSG00000164850, ENSG00000167202, ENSG00000143878, ENSG00000101558, ENSG00000160255, ENSG00000168936, ENSG00000108465, ENSG00000131378, ENSG00000198176, ENSG00000197122, ENSG00000174780, ENSG00000153823, ENSG00000114850, ENSG00000136942, ENSG00000163132, ENSG00000168785, ENSG00000173726, ENSG00000118965, ENSG0000…	1059	1600	16792	1.12977	1	0.932	0.905279
GOTERM_BP_ALL	GO:1902582~single-organism intracellular transport	52	3.55677	0.141067	ENSG00000157110, ENSG00000137942, ENSG00000158445, ENSG00000173402, ENSG00000160294, ENSG00000054523, ENSG00000165029, ENSG00000131378, ENSG00000188807, ENSG00000155760, ENSG00000076555, ENSG00000174780, ENSG00000114850, ENSG00000136942, ENSG00000145920, ENSG00000173726, ENSG00000138083, ENSG00000030066, ENSG00000183087, ENSG00000147509, ENSG00000166484, ENSG00000165714, ENSG00000162244, ENSG0000…	1059	695	16792	1.18638	1	1	0.971464
GOTERM_BP_ALL	GO:1903827~regulation of cellular protein localization	43	2.94118	0.141392	ENSG00000084090, ENSG00000170390, ENSG00000160789, ENSG00000157110, ENSG00000119185, ENSG00000158445, ENSG00000066405, ENSG00000115137, ENSG00000137642, ENSG00000164850, ENSG00000168036, ENSG00000078674, ENSG00000185651, ENSG00000141391, ENSG00000159055, ENSG00000142627, ENSG00000095637, ENSG00000140464, ENSG00000108465, ENSG00000136848, ENSG00000198176, ENSG00000155760, ENSG00000197122, ENSG0000…	1059	562	16792	1.21322	1	1	0.971464
GOTERM_BP_ALL	GO:0051049~regulation of transport	124	8.48153	0.166664	ENSG00000174130, ENSG00000130037, ENSG00000156026, ENSG00000069974, ENSG00000106327, ENSG00000097007, ENSG00000157110, ENSG00000136531, ENSG00000158445, ENSG00000114861, ENSG00000007402, ENSG00000118432, ENSG00000164850, ENSG00000167202, ENSG00000162430, ENSG00000136770, ENSG00000185950, ENSG00000255346, ENSG00000143473, ENSG00000165029, ENSG00000053438, ENSG00000198176, ENSG00000197122, ENSG0000…	1059	1796	16792	1.09477	1	1	0.971464
GOTERM_BP_ALL	GO:0033365~protein localization to organelle	65	4.44596	0.170738	ENSG00000084090, ENSG00000239857, ENSG00000163913, ENSG00000157110, ENSG00000173402, ENSG00000101558, ENSG00000160294, ENSG00000159055, ENSG00000108465, ENSG00000198176, ENSG00000155760, ENSG00000139618, ENSG00000197122, ENSG00000174780, ENSG00000109906, ENSG00000172167, ENSG00000204463, ENSG00000114850, ENSG00000136942, ENSG00000163132, ENSG00000118965, ENSG00000173726, ENSG00000138083, ENSG0000…	1059	902	16792	1.14265	1	1	0.971464
GOTERM_BP_ALL	GO:0071702~organic substance transport	179	12.2435	0.189076	ENSG00000127022, ENSG00000174130, ENSG00000130037, ENSG00000156026, ENSG00000163638, ENSG00000163913, ENSG00000069974, ENSG00000106327, ENSG00000091664, ENSG00000097007, ENSG00000198586, ENSG00000157110, ENSG00000112685, ENSG00000168010, ENSG00000169062, ENSG00000158445, ENSG00000114861, ENSG00000007402, ENSG00000118432, ENSG00000119522, ENSG00000164850, ENSG00000167202, ENSG00000143878, ENSG0000…	1059	2657	16792	1.06824	1	1	0.971464
GOTERM_BP_ALL	GO:0044765~single-organism transport	221	15.1163	0.363421	ENSG00000174130, ENSG00000127022, ENSG00000156026, ENSG00000137868, ENSG00000069974, ENSG00000163913, ENSG00000106327, ENSG00000091664, ENSG00000157110, ENSG00000136531, ENSG00000112685, ENSG00000158445, ENSG00000114861, ENSG00000118432, ENSG00000154764, ENSG00000119522, ENSG00000136770, ENSG00000185950, ENSG00000255346, ENSG00000186009, ENSG00000068650, ENSG00000197122, ENSG00000072110, ENSG0000…	1059	3415	16792	1.02614	1	1	0.971464
GOTERM_BP_ALL	GO:0006810~transport	300	20.5198	0.37084	ENSG00000174130, ENSG00000127022, ENSG00000241735, ENSG00000156026, ENSG00000137747, ENSG00000137868, ENSG00000069974, ENSG00000163913, ENSG00000106327, ENSG00000091664, ENSG00000198586, ENSG00000157110, ENSG00000169220, ENSG00000136531, ENSG00000168010, ENSG00000112685, ENSG00000158445, ENSG00000114861, ENSG00000118432, ENSG00000154764, ENSG00000119522, ENSG00000136770, ENSG00000143878, ENSG0000…	1059	4663	16792	1.02015	1	1	0.971464
GOTERM_BP_ALL	GO:1902578~single-organism localization	233	15.9371	0.381737	ENSG00000174130, ENSG00000127022, ENSG00000156026, ENSG00000137868, ENSG00000069974, ENSG00000163913, ENSG00000106327, ENSG00000091664, ENSG00000157110, ENSG00000136531, ENSG00000112685, ENSG00000158445, ENSG00000114861, ENSG00000118432, ENSG00000154764, ENSG00000119522, ENSG00000136770, ENSG00000185950, ENSG00000255346, ENSG00000186009, ENSG00000068650, ENSG00000197122, ENSG00000072110, ENSG0000…	1059	3614	16792	1.02229	1	1	0.971464
GOTERM_BP_ALL	GO:0051234~establishment of localization	307	20.9986	0.39122	ENSG00000174130, ENSG00000127022, ENSG00000241735, ENSG00000156026, ENSG00000137747, ENSG00000137868, ENSG00000069974, ENSG00000163913, ENSG00000106327, ENSG00000091664, ENSG00000198586, ENSG00000157110, ENSG00000169220, ENSG00000136531, ENSG00000168010, ENSG00000112685, ENSG00000158445, ENSG00000114861, ENSG00000118432, ENSG00000154764, ENSG00000119522, ENSG00000136770, ENSG00000143878, ENSG0000…	1059	4790	16792	1.01627	1	1	0.971464
GOTERM_BP_ALL	GO:0006886~intracellular protein transport	66	4.51436	0.491009	ENSG00000213983, ENSG00000084090, ENSG00000069974, ENSG00000198586, ENSG00000157110, ENSG00000158445, ENSG00000173402, ENSG00000167202, ENSG00000143878, ENSG00000160294, ENSG00000159055, ENSG00000168936, ENSG00000106089, ENSG00000131378, ENSG00000155760, ENSG00000174780, ENSG00000181031, ENSG00000114850, ENSG00000136986, ENSG00000136942, ENSG00000176406, ENSG00000173726, ENSG00000138083, ENSG0000…	1059	1020	16792	1.02601	1	1	0.971464
GOTERM_BP_ALL	GO:0072594~establishment of protein localization to organelle	42	2.87278	0.585952	ENSG00000178950, ENSG00000084090, ENSG00000160789, ENSG00000163913, ENSG00000157110, ENSG00000037241, ENSG00000173402, ENSG00000137642, ENSG00000168036, ENSG00000185651, ENSG00000160294, ENSG00000141391, ENSG00000159055, ENSG00000140464, ENSG00000136848, ENSG00000153201, ENSG00000100030, ENSG00000198176, ENSG00000155760, ENSG00000139618, ENSG00000174780, ENSG00000114315, ENSG00000157168, ENSG0000…	1059	666	16792	0.999957	1	1	0.971464
GOTERM_BP_ALL	GO:0006605~protein targeting	44	3.00958	0.596712	ENSG00000084090, ENSG00000160789, ENSG00000069974, ENSG00000157110, ENSG00000119185, ENSG00000037241, ENSG00000158445, ENSG00000173402, ENSG00000137642, ENSG00000168036, ENSG00000185651, ENSG00000160294, ENSG00000141391, ENSG00000159055, ENSG00000140464, ENSG00000136848, ENSG00000153201, ENSG00000100030, ENSG00000155760, ENSG00000182606, ENSG00000174780, ENSG00000114315, ENSG00000157168, ENSG0000…	1059	701	16792	0.99527	1	1	0.971464
Annotation Cluster 82	Enrichment Score: 1.0321667971942325
Category	Term	Count	%	PValue	Genes	List Total	Pop Hits	Pop Total	Fold Enrichment	Bonferroni	Benjamini	FDR
GOTERM_BP_DIRECT	GO:0007413~axonal fasciculation	5	0.341997	0.0235689	ENSG00000133216, ENSG00000182580, ENSG00000176749, ENSG00000118432, ENSG00000115310	1059	18	16792	4.40457	1	1	0.998935
GOTERM_BP_ALL	GO:0007413~axonal fasciculation	5	0.341997	0.0397148	ENSG00000133216, ENSG00000182580, ENSG00000176749, ENSG00000118432, ENSG00000115310	1059	21	16792	3.77535	1	0.534407	0.519086
GOTERM_BP_ALL	GO:0008038~neuron recognition	5	0.341997	0.151487	ENSG00000133216, ENSG00000182580, ENSG00000176749, ENSG00000118432, ENSG00000115310	1059	33	16792	2.4025	1	1	0.971464
GOTERM_BP_ALL	GO:0008037~cell recognition	11	0.752394	0.524406	ENSG00000038427, ENSG00000133216, ENSG00000182580, ENSG00000160408, ENSG00000145794, ENSG00000107099, ENSG00000110400, ENSG00000176749, ENSG00000166402, ENSG00000118432, ENSG00000115310	1059	156	16792	1.11808	1	1	0.971464
Annotation Cluster 83	Enrichment Score: 1.013775241992444
Category	Term	Count	%	PValue	Genes	List Total	Pop Hits	Pop Total	Fold Enrichment	Bonferroni	Benjamini	FDR
GOTERM_BP_ALL	GO:0048709~oligodendrocyte differentiation	11	0.752394	0.0205166	ENSG00000139352, ENSG00000163517, ENSG00000168036, ENSG00000106615, ENSG00000114315, ENSG00000106571, ENSG00000157168, ENSG00000125398, ENSG00000176887, ENSG00000115211, ENSG00000106278	1059	76	16792	2.29502	1	0.346908	0.336962
GOTERM_BP_ALL	GO:0021782~glial cell development	10	0.683995	0.0680648	ENSG00000139352, ENSG00000163517, ENSG00000172037, ENSG00000184486, ENSG00000026025, ENSG00000124766, ENSG00000185668, ENSG00000173402, ENSG00000176887, ENSG00000115211	1059	81	16792	1.95759	1	0.746851	0.725438
GOTERM_BP_DIRECT	GO:0014003~oligodendrocyte development	4	0.273598	0.173788	ENSG00000139352, ENSG00000163517, ENSG00000176887, ENSG00000115211	1059	23	16792	2.75765	1	1	0.998935
GOTERM_BP_ALL	GO:0014003~oligodendrocyte development	4	0.273598	0.362953	ENSG00000139352, ENSG00000163517, ENSG00000176887, ENSG00000115211	1059	34	16792	1.86547	1	1	0.971464
Annotation Cluster 84	Enrichment Score: 0.9998176513426319
Category	Term	Count	%	PValue	Genes	List Total	Pop Hits	Pop Total	Fold Enrichment	Bonferroni	Benjamini	FDR
GOTERM_BP_ALL	GO:0051301~cell division	51	3.48837	0.0127026	ENSG00000198382, ENSG00000197771, ENSG00000169220, ENSG00000066468, ENSG00000138758, ENSG00000154764, ENSG00000134278, ENSG00000013810, ENSG00000147439, ENSG00000143878, ENSG00000137100, ENSG00000159055, ENSG00000251503, ENSG00000255346, ENSG00000164736, ENSG00000002822, ENSG00000155760, ENSG00000139618, ENSG00000197321, ENSG00000141759, ENSG00000196510, ENSG00000109906, ENSG00000153107, ENSG0000…	1059	575	16792	1.4064	1	0.247204	0.240117
GOTERM_BP_DIRECT	GO:0051301~cell division	31	2.12038	0.0534653	ENSG00000111859, ENSG00000197771, ENSG00000169220, ENSG00000138758, ENSG00000118971, ENSG00000117399, ENSG00000013810, ENSG00000198917, ENSG00000251503, ENSG00000159055, ENSG00000149636, ENSG00000050820, ENSG00000002822, ENSG00000129195, ENSG00000141759, ENSG00000196510, ENSG00000153107, ENSG00000145919, ENSG00000175279, ENSG00000137812, ENSG00000137497, ENSG00000110274, ENSG00000084764, ENSG0000…	1059	350	16792	1.40443	1	1	0.998935
GOTERM_BP_ALL	GO:0048285~organelle fission	48	3.28317	0.110723	ENSG00000111859, ENSG00000197771, ENSG00000196584, ENSG00000097007, ENSG00000090432, ENSG00000169220, ENSG00000113456, ENSG00000134278, ENSG00000117399, ENSG00000013810, ENSG00000137100, ENSG00000182185, ENSG00000251503, ENSG00000159055, ENSG00000179041, ENSG00000044090, ENSG00000161800, ENSG00000146247, ENSG00000149636, ENSG00000002822, ENSG00000106976, ENSG00000139618, ENSG00000129195, ENSG0000…	1059	622	16792	1.22365	1	0.958981	0.931486
GOTERM_BP_ALL	GO:0000280~nuclear division	44	3.00958	0.158302	ENSG00000111859, ENSG00000197771, ENSG00000196584, ENSG00000097007, ENSG00000169220, ENSG00000113456, ENSG00000134278, ENSG00000117399, ENSG00000013810, ENSG00000137100, ENSG00000182185, ENSG00000251503, ENSG00000159055, ENSG00000179041, ENSG00000044090, ENSG00000161800, ENSG00000146247, ENSG00000149636, ENSG00000002822, ENSG00000139618, ENSG00000129195, ENSG00000141759, ENSG00000196510, ENSG0000…	1059	583	16792	1.19671	1	1	0.971464
GOTERM_BP_DIRECT	GO:0007067~mitotic nuclear division	20	1.36799	0.219689	ENSG00000111859, ENSG00000197771, ENSG00000129195, ENSG00000097007, ENSG00000141759, ENSG00000169220, ENSG00000196510, ENSG00000153107, ENSG00000145919, ENSG00000175279, ENSG00000137812, ENSG00000137497, ENSG00000110274, ENSG00000084764, ENSG00000117399, ENSG00000137100, ENSG00000119638, ENSG00000251503, ENSG00000159055, ENSG00000100154	1059	248	16792	1.27875	1	1	0.998935
GOTERM_BP_ALL	GO:0007067~mitotic nuclear division	30	2.05198	0.383351	ENSG00000111859, ENSG00000197771, ENSG00000097007, ENSG00000169220, ENSG00000117399, ENSG00000013810, ENSG00000137100, ENSG00000251503, ENSG00000159055, ENSG00000179041, ENSG00000161800, ENSG00000146247, ENSG00000149636, ENSG00000002822, ENSG00000129195, ENSG00000141759, ENSG00000196510, ENSG00000153107, ENSG00000145919, ENSG00000172167, ENSG00000175279, ENSG00000137812, ENSG00000137497, ENSG0000…	1059	431	16792	1.1037	1	1	0.971464
Annotation Cluster 85	Enrichment Score: 0.9942529908744366
Category	Term	Count	%	PValue	Genes	List Total	Pop Hits	Pop Total	Fold Enrichment	Bonferroni	Benjamini	FDR
GOTERM_BP_ALL	GO:0060411~cardiac septum morphogenesis	11	0.752394	0.00571253	ENSG00000142871, ENSG00000171316, ENSG00000164442, ENSG00000114251, ENSG00000114315, ENSG00000066468, ENSG00000101665, ENSG00000124766, ENSG00000197702, ENSG00000176887, ENSG00000109685	1059	63	16792	2.76859	1	0.147302	0.143078
GOTERM_BP_ALL	GO:0003283~atrial septum development	4	0.273598	0.128082	ENSG00000142871, ENSG00000124766, ENSG00000113971, ENSG00000109685	1059	20	16792	3.17129	1	1	0.971464
GOTERM_BP_ALL	GO:0003230~cardiac atrium development	5	0.341997	0.176237	ENSG00000142871, ENSG00000114251, ENSG00000124766, ENSG00000113971, ENSG00000109685	1059	35	16792	2.26521	1	1	0.971464
GOTERM_BP_ALL	GO:0060413~atrial septum morphogenesis	3	0.205198	0.26718	ENSG00000142871, ENSG00000124766, ENSG00000109685	1059	16	16792	2.97309	1	1	0.971464
GOTERM_BP_ALL	GO:0003209~cardiac atrium morphogenesis	4	0.273598	0.310111	ENSG00000142871, ENSG00000114251, ENSG00000124766, ENSG00000109685	1059	31	16792	2.046	1	1	0.971464
Annotation Cluster 86	Enrichment Score: 0.9912694321679134
Category	Term	Count	%	PValue	Genes	List Total	Pop Hits	Pop Total	Fold Enrichment	Bonferroni	Benjamini	FDR
GOTERM_BP_ALL	GO:0048708~astrocyte differentiation	8	0.547196	0.0939441	ENSG00000100030, ENSG00000097007, ENSG00000114315, ENSG00000172037, ENSG00000184486, ENSG00000026025, ENSG00000125398, ENSG00000134323	1059	62	16792	2.046	1	0.890127	0.864607
GOTERM_BP_ALL	GO:0060020~Bergmann glial cell differentiation	3	0.205198	0.106331	ENSG00000100030, ENSG00000097007, ENSG00000026025	1059	9	16792	5.28549	1	0.941675	0.914677
GOTERM_BP_DIRECT	GO:0060020~Bergmann glial cell differentiation	3	0.205198	0.106331	ENSG00000100030, ENSG00000097007, ENSG00000026025	1059	9	16792	5.28549	1	1	0.998935
Annotation Cluster 87	Enrichment Score: 0.9599065880548703
Category	Term	Count	%	PValue	Genes	List Total	Pop Hits	Pop Total	Fold Enrichment	Bonferroni	Benjamini	FDR
GOTERM_BP_DIRECT	GO:1903861~positive regulation of dendrite extension	4	0.273598	0.100432	ENSG00000090432, ENSG00000124772, ENSG00000176406, ENSG00000049759	1059	18	16792	3.52366	1	1	0.998935
GOTERM_BP_ALL	GO:1903859~regulation of dendrite extension	4	0.273598	0.100432	ENSG00000090432, ENSG00000124772, ENSG00000176406, ENSG00000049759	1059	18	16792	3.52366	1	0.915553	0.889304
GOTERM_BP_ALL	GO:1903861~positive regulation of dendrite extension	4	0.273598	0.100432	ENSG00000090432, ENSG00000124772, ENSG00000176406, ENSG00000049759	1059	18	16792	3.52366	1	0.915553	0.889304
GOTERM_BP_ALL	GO:0097484~dendrite extension	4	0.273598	0.14281	ENSG00000090432, ENSG00000124772, ENSG00000176406, ENSG00000049759	1059	21	16792	3.02028	1	1	0.971464
Annotation Cluster 88	Enrichment Score: 0.9584234880918363
Category	Term	Count	%	PValue	Genes	List Total	Pop Hits	Pop Total	Fold Enrichment	Bonferroni	Benjamini	FDR
GOTERM_BP_ALL	GO:0048608~reproductive structure development	36	2.46238	0.0528199	ENSG00000137868, ENSG00000173320, ENSG00000066468, ENSG00000044115, ENSG00000157796, ENSG00000112561, ENSG00000172216, ENSG00000130254, ENSG00000154764, ENSG00000115211, ENSG00000138413, ENSG00000171316, ENSG00000168214, ENSG00000078399, ENSG00000168036, ENSG00000100644, ENSG00000054267, ENSG00000185650, ENSG00000044090, ENSG00000100030, ENSG00000139618, ENSG00000197122, ENSG00000114315, ENSG0000…	1059	418	16792	1.36563	1	0.652588	0.633878
GOTERM_BP_ALL	GO:0061458~reproductive system development	36	2.46238	0.0600821	ENSG00000137868, ENSG00000173320, ENSG00000066468, ENSG00000044115, ENSG00000157796, ENSG00000112561, ENSG00000172216, ENSG00000130254, ENSG00000154764, ENSG00000115211, ENSG00000138413, ENSG00000171316, ENSG00000168214, ENSG00000078399, ENSG00000168036, ENSG00000100644, ENSG00000054267, ENSG00000185650, ENSG00000044090, ENSG00000100030, ENSG00000139618, ENSG00000197122, ENSG00000114315, ENSG0000…	1059	423	16792	1.34949	1	0.692959	0.673092
GOTERM_BP_ALL	GO:0044702~single organism reproductive process	91	6.22435	0.0700621	ENSG00000107338, ENSG00000160207, ENSG00000137868, ENSG00000173320, ENSG00000111877, ENSG00000066468, ENSG00000113456, ENSG00000044115, ENSG00000157796, ENSG00000112561, ENSG00000136811, ENSG00000154764, ENSG00000134278, ENSG00000118432, ENSG00000168214, ENSG00000107290, ENSG00000142185, ENSG00000008294, ENSG00000251503, ENSG00000164736, ENSG00000124678, ENSG00000164972, ENSG00000101079, ENSG0000…	1059	1231	16792	1.17217	1	0.759532	0.737756
GOTERM_BP_ALL	GO:0007548~sex differentiation	24	1.64159	0.0837252	ENSG00000137868, ENSG00000139618, ENSG00000176788, ENSG00000044115, ENSG00000157796, ENSG00000172216, ENSG00000130254, ENSG00000154764, ENSG00000169071, ENSG00000115211, ENSG00000138413, ENSG00000171316, ENSG00000122756, ENSG00000164442, ENSG00000114251, ENSG00000078399, ENSG00000168036, ENSG00000054267, ENSG00000205336, ENSG00000163659, ENSG00000125398, ENSG00000078549, ENSG00000073614, ENSG0000…	1059	269	16792	1.4147	1	0.834939	0.811001
GOTERM_BP_ALL	GO:0000003~reproduction	98	6.70315	0.124439	ENSG00000137868, ENSG00000173320, ENSG00000111877, ENSG00000066468, ENSG00000112561, ENSG00000136811, ENSG00000154764, ENSG00000118432, ENSG00000008294, ENSG00000255346, ENSG00000164736, ENSG00000124678, ENSG00000164972, ENSG00000197122, ENSG00000197763, ENSG00000169071, ENSG00000133794, ENSG00000156414, ENSG00000163132, ENSG00000163535, ENSG00000108175, ENSG00000163659, ENSG00000121211, ENSG0000…	1059	1375	16792	1.13013	1	1	0.971464
GOTERM_BP_ALL	GO:0022414~reproductive process	98	6.70315	0.125542	ENSG00000137868, ENSG00000173320, ENSG00000111877, ENSG00000066468, ENSG00000112561, ENSG00000136811, ENSG00000154764, ENSG00000118432, ENSG00000008294, ENSG00000255346, ENSG00000164736, ENSG00000124678, ENSG00000164972, ENSG00000197122, ENSG00000197763, ENSG00000169071, ENSG00000133794, ENSG00000156414, ENSG00000163132, ENSG00000163535, ENSG00000108175, ENSG00000163659, ENSG00000121211, ENSG0000…	1059	1373	16792	1.13178	1	1	0.971464
GOTERM_BP_ALL	GO:0003006~developmental process involved in reproduction	48	3.28317	0.141422	ENSG00000107338, ENSG00000137868, ENSG00000173320, ENSG00000049860, ENSG00000066468, ENSG00000044115, ENSG00000157796, ENSG00000112561, ENSG00000172216, ENSG00000136811, ENSG00000130254, ENSG00000154764, ENSG00000115211, ENSG00000112981, ENSG00000138413, ENSG00000171316, ENSG00000122756, ENSG00000168214, ENSG00000078399, ENSG00000168036, ENSG00000100644, ENSG00000054267, ENSG00000185650, ENSG0000…	1059	636	16792	1.19671	1	1	0.971464
GOTERM_BP_ALL	GO:0045137~development of primary sexual characteristics	18	1.23119	0.214112	ENSG00000139618, ENSG00000176788, ENSG00000044115, ENSG00000157796, ENSG00000172216, ENSG00000130254, ENSG00000115211, ENSG00000138413, ENSG00000164442, ENSG00000114251, ENSG00000078399, ENSG00000054267, ENSG00000205336, ENSG00000163659, ENSG00000125398, ENSG00000078549, ENSG00000073614, ENSG00000122641	1059	218	16792	1.30925	1	1	0.971464
GOTERM_BP_ALL	GO:0008406~gonad development	17	1.16279	0.268783	ENSG00000139618, ENSG00000176788, ENSG00000044115, ENSG00000157796, ENSG00000172216, ENSG00000130254, ENSG00000115211, ENSG00000138413, ENSG00000164442, ENSG00000114251, ENSG00000078399, ENSG00000054267, ENSG00000205336, ENSG00000163659, ENSG00000125398, ENSG00000073614, ENSG00000122641	1059	213	16792	1.26554	1	1	0.971464
Annotation Cluster 89	Enrichment Score: 0.9580369186494296
Category	Term	Count	%	PValue	Genes	List Total	Pop Hits	Pop Total	Fold Enrichment	Bonferroni	Benjamini	FDR
GOTERM_BP_ALL	GO:0090177~establishment of planar polarity involved in neural tube closure	4	0.273598	0.0538811	ENSG00000114251, ENSG00000164932, ENSG00000112655, ENSG00000113971	1059	14	16792	4.53042	1	0.652761	0.634046
GOTERM_BP_ALL	GO:0035567~non-canonical Wnt signaling pathway	16	1.09439	0.0644857	ENSG00000156299, ENSG00000155760, ENSG00000097007, ENSG00000112655, ENSG00000113971, ENSG00000095261, ENSG00000154764, ENSG00000169071, ENSG00000133256, ENSG00000114251, ENSG00000168036, ENSG00000070808, ENSG00000104290, ENSG00000108671, ENSG00000164932, ENSG00000163785	1059	155	16792	1.6368	1	0.72748	0.706623
GOTERM_BP_ALL	GO:0060071~Wnt signaling pathway, planar cell polarity pathway	12	0.820793	0.0738827	ENSG00000114251, ENSG00000156299, ENSG00000155760, ENSG00000104290, ENSG00000097007, ENSG00000108671, ENSG00000164932, ENSG00000112655, ENSG00000163785, ENSG00000113971, ENSG00000169071, ENSG00000095261	1059	107	16792	1.7783	1	0.785616	0.763092
GOTERM_BP_ALL	GO:0042249~establishment of planar polarity of embryonic epithelium	4	0.273598	0.0755594	ENSG00000114251, ENSG00000164932, ENSG00000112655, ENSG00000113971	1059	16	16792	3.96412	1	0.792934	0.770201
GOTERM_BP_ALL	GO:2000027~regulation of organ morphogenesis	23	1.57319	0.0757763	ENSG00000156299, ENSG00000155760, ENSG00000097007, ENSG00000114315, ENSG00000066468, ENSG00000176788, ENSG00000112655, ENSG00000113971, ENSG00000095261, ENSG00000169071, ENSG00000163132, ENSG00000164442, ENSG00000114251, ENSG00000168214, ENSG00000168036, ENSG00000104290, ENSG00000108671, ENSG00000123388, ENSG00000164932, ENSG00000164736, ENSG00000125398, ENSG00000163785, ENSG00000140464	1059	252	16792	1.44722	1	0.794056	0.77129
GOTERM_BP_ALL	GO:0090175~regulation of establishment of planar polarity	12	0.820793	0.0860994	ENSG00000114251, ENSG00000156299, ENSG00000155760, ENSG00000104290, ENSG00000097007, ENSG00000108671, ENSG00000164932, ENSG00000112655, ENSG00000163785, ENSG00000113971, ENSG00000169071, ENSG00000095261	1059	110	16792	1.7298	1	0.84676	0.822484
GOTERM_BP_ALL	GO:2000050~regulation of non-canonical Wnt signaling pathway	4	0.273598	0.128082	ENSG00000114251, ENSG00000156299, ENSG00000097007, ENSG00000113971	1059	20	16792	3.17129	1	1	0.971464
GOTERM_BP_ALL	GO:0001736~establishment of planar polarity	12	0.820793	0.146555	ENSG00000114251, ENSG00000156299, ENSG00000155760, ENSG00000104290, ENSG00000097007, ENSG00000108671, ENSG00000164932, ENSG00000112655, ENSG00000163785, ENSG00000113971, ENSG00000169071, ENSG00000095261	1059	122	16792	1.55965	1	1	0.971464
GOTERM_BP_ALL	GO:0007164~establishment of tissue polarity	12	0.820793	0.146555	ENSG00000114251, ENSG00000156299, ENSG00000155760, ENSG00000104290, ENSG00000097007, ENSG00000108671, ENSG00000164932, ENSG00000112655, ENSG00000163785, ENSG00000113971, ENSG00000169071, ENSG00000095261	1059	122	16792	1.55965	1	1	0.971464
GOTERM_BP_ALL	GO:0001738~morphogenesis of a polarized epithelium	12	0.820793	0.231086	ENSG00000114251, ENSG00000156299, ENSG00000155760, ENSG00000104290, ENSG00000097007, ENSG00000108671, ENSG00000164932, ENSG00000112655, ENSG00000163785, ENSG00000113971, ENSG00000169071, ENSG00000095261	1059	135	16792	1.40946	1	1	0.971464
GOTERM_BP_DIRECT	GO:0060071~Wnt signaling pathway, planar cell polarity pathway	8	0.547196	0.359803	ENSG00000114251, ENSG00000156299, ENSG00000155760, ENSG00000104290, ENSG00000108671, ENSG00000164932, ENSG00000169071, ENSG00000095261	1059	92	16792	1.37882	1	1	0.998935
Annotation Cluster 90	Enrichment Score: 0.9536179545317396
Category	Term	Count	%	PValue	Genes	List Total	Pop Hits	Pop Total	Fold Enrichment	Bonferroni	Benjamini	FDR
GOTERM_BP_ALL	GO:0006487~protein N-linked glycosylation	11	0.752394	0.0530065	ENSG00000140650, ENSG00000129562, ENSG00000118705, ENSG00000160408, ENSG00000033170, ENSG00000165280, ENSG00000179085, ENSG00000161013, ENSG00000140557, ENSG00000117643, ENSG00000008513	1059	89	16792	1.95979	1	0.652588	0.633878
GOTERM_BP_DIRECT	GO:0006491~N-glycan processing	4	0.273598	0.128082	ENSG00000033170, ENSG00000161013, ENSG00000140557, ENSG00000117643	1059	20	16792	3.17129	1	1	0.998935
GOTERM_BP_ALL	GO:0009311~oligosaccharide metabolic process	8	0.547196	0.142849	ENSG00000049860, ENSG00000160408, ENSG00000033170, ENSG00000161013, ENSG00000013288, ENSG00000140557, ENSG00000117643, ENSG00000008513	1059	69	16792	1.83843	1	1	0.971464
GOTERM_BP_ALL	GO:0006491~N-glycan processing	4	0.273598	0.158064	ENSG00000033170, ENSG00000161013, ENSG00000140557, ENSG00000117643	1059	22	16792	2.88299	1	1	0.971464
Annotation Cluster 91	Enrichment Score: 0.9531947203569392
Category	Term	Count	%	PValue	Genes	List Total	Pop Hits	Pop Total	Fold Enrichment	Bonferroni	Benjamini	FDR
GOTERM_BP_ALL	GO:0051098~regulation of binding	28	1.91518	0.0394386	ENSG00000106689, ENSG00000068024, ENSG00000148143, ENSG00000097007, ENSG00000175029, ENSG00000119185, ENSG00000113851, ENSG00000137642, ENSG00000119922, ENSG00000102606, ENSG00000008294, ENSG00000168036, ENSG00000164932, ENSG00000162992, ENSG00000136848, ENSG00000156299, ENSG00000197122, ENSG00000114315, ENSG00000171476, ENSG00000157168, ENSG00000136986, ENSG00000176887, ENSG00000146834, ENSG0000…	1059	300	16792	1.47994	1	0.534234	0.518917
GOTERM_BP_ALL	GO:0043393~regulation of protein binding	18	1.23119	0.0570155	ENSG00000136848, ENSG00000068024, ENSG00000156299, ENSG00000197122, ENSG00000097007, ENSG00000119185, ENSG00000171476, ENSG00000113851, ENSG00000157168, ENSG00000136986, ENSG00000137642, ENSG00000084764, ENSG00000119922, ENSG00000102606, ENSG00000114251, ENSG00000008294, ENSG00000164932, ENSG00000087274	1059	178	16792	1.60346	1	0.670189	0.650975
GOTERM_BP_ALL	GO:0032092~positive regulation of protein binding	9	0.615595	0.130269	ENSG00000084764, ENSG00000114251, ENSG00000102606, ENSG00000156299, ENSG00000097007, ENSG00000164932, ENSG00000113851, ENSG00000136986, ENSG00000087274	1059	80	16792	1.78385	1	1	0.971464
GOTERM_BP_ALL	GO:0051099~positive regulation of binding	13	0.889193	0.172391	ENSG00000156299, ENSG00000097007, ENSG00000114315, ENSG00000175029, ENSG00000113851, ENSG00000136986, ENSG00000084764, ENSG00000102606, ENSG00000114251, ENSG00000168036, ENSG00000164932, ENSG00000162992, ENSG00000087274	1059	140	16792	1.47239	1	1	0.971464
GOTERM_BP_DIRECT	GO:0032092~positive regulation of protein binding	6	0.410397	0.339435	ENSG00000114251, ENSG00000102606, ENSG00000156299, ENSG00000164932, ENSG00000136986, ENSG00000087274	1059	61	16792	1.55965	1	1	0.998935
Annotation Cluster 92	Enrichment Score: 0.9457296087083046
Category	Term	Count	%	PValue	Genes	List Total	Pop Hits	Pop Total	Fold Enrichment	Bonferroni	Benjamini	FDR
GOTERM_BP_ALL	GO:0022038~corpus callosum development	4	0.273598	0.0157232	ENSG00000198198, ENSG00000133216, ENSG00000182580, ENSG00000163785	1059	9	16792	7.04732	1	0.288126	0.279865
GOTERM_BP_ALL	GO:0021955~central nervous system neuron axonogenesis	4	0.273598	0.240286	ENSG00000198198, ENSG00000133216, ENSG00000182580, ENSG00000169398	1059	27	16792	2.34911	1	1	0.971464
GOTERM_BP_ALL	GO:0021952~central nervous system projection neuron axonogenesis	3	0.205198	0.385072	ENSG00000198198, ENSG00000133216, ENSG00000182580	1059	21	16792	2.26521	1	1	0.971464
Annotation Cluster 93	Enrichment Score: 0.9411125071360458
Category	Term	Count	%	PValue	Genes	List Total	Pop Hits	Pop Total	Fold Enrichment	Bonferroni	Benjamini	FDR
GOTERM_BP_DIRECT	GO:0016239~positive regulation of macroautophagy	6	0.410397	0.0127726	ENSG00000177169, ENSG00000204977, ENSG00000153130, ENSG00000161011, ENSG00000100644, ENSG00000177628	1059	23	16792	4.13647	1	1	0.998935
GOTERM_BP_ALL	GO:0016239~positive regulation of macroautophagy	8	0.547196	0.0191476	ENSG00000177169, ENSG00000204977, ENSG00000153130, ENSG00000161011, ENSG00000197386, ENSG00000038532, ENSG00000100644, ENSG00000177628	1059	44	16792	2.88299	1	0.329156	0.319719
GOTERM_BP_ALL	GO:0010508~positive regulation of autophagy	10	0.683995	0.0724016	ENSG00000198382, ENSG00000177169, ENSG00000204977, ENSG00000153130, ENSG00000161011, ENSG00000197386, ENSG00000038532, ENSG00000100644, ENSG00000177628, ENSG00000112561	1059	82	16792	1.93372	1	0.779045	0.75671
GOTERM_BP_ALL	GO:0016236~macroautophagy	18	1.23119	0.141243	ENSG00000198382, ENSG00000177169, ENSG00000153130, ENSG00000197386, ENSG00000078237, ENSG00000106615, ENSG00000165280, ENSG00000168010, ENSG00000177628, ENSG00000196821, ENSG00000173726, ENSG00000204977, ENSG00000161011, ENSG00000038532, ENSG00000100644, ENSG00000163625, ENSG00000145782, ENSG00000123395	1059	203	16792	1.40599	1	1	0.971464
GOTERM_BP_ALL	GO:0016241~regulation of macroautophagy	10	0.683995	0.38029	ENSG00000177169, ENSG00000204977, ENSG00000153130, ENSG00000161011, ENSG00000197386, ENSG00000038532, ENSG00000100644, ENSG00000078237, ENSG00000177628, ENSG00000176749	1059	124	16792	1.27875	1	1	0.971464
GOTERM_BP_ALL	GO:0010506~regulation of autophagy	19	1.29959	0.42662	ENSG00000198382, ENSG00000177169, ENSG00000178252, ENSG00000153130, ENSG00000197386, ENSG00000078237, ENSG00000097007, ENSG00000196730, ENSG00000156508, ENSG00000177628, ENSG00000075151, ENSG00000112561, ENSG00000176749, ENSG00000197746, ENSG00000149639, ENSG00000204977, ENSG00000161011, ENSG00000038532, ENSG00000100644	1059	269	16792	1.11997	1	1	0.971464
GOTERM_BP_ALL	GO:0006914~autophagy	26	1.77839	0.636721	ENSG00000198382, ENSG00000177169, ENSG00000178252, ENSG00000153130, ENSG00000097007, ENSG00000165280, ENSG00000137942, ENSG00000168010, ENSG00000156508, ENSG00000177628, ENSG00000196821, ENSG00000112561, ENSG00000075151, ENSG00000204977, ENSG00000038532, ENSG00000100644, ENSG00000072518, ENSG00000163625, ENSG00000197386, ENSG00000078237, ENSG00000106615, ENSG00000176749, ENSG00000173726, ENSG0000…	1059	418	16792	0.986288	1	1	0.971464
Annotation Cluster 94	Enrichment Score: 0.9361171027649718
Category	Term	Count	%	PValue	Genes	List Total	Pop Hits	Pop Total	Fold Enrichment	Bonferroni	Benjamini	FDR
GOTERM_BP_ALL	GO:0032880~regulation of protein localization	86	5.88235	0.000906739	ENSG00000174130, ENSG00000130037, ENSG00000156026, ENSG00000084090, ENSG00000071054, ENSG00000097007, ENSG00000157110, ENSG00000170890, ENSG00000136573, ENSG00000158445, ENSG00000114861, ENSG00000130396, ENSG00000007402, ENSG00000154764, ENSG00000118432, ENSG00000164850, ENSG00000136770, ENSG00000136297, ENSG00000142185, ENSG00000159055, ENSG00000142627, ENSG00000185950, ENSG00000106089, ENSG0000…	1059	962	16792	1.41752	0.998571	0.0427886	0.0415619
GOTERM_BP_ALL	GO:1903530~regulation of secretion by cell	58	3.96717	0.00366578	ENSG00000174130, ENSG00000130037, ENSG00000106128, ENSG00000156026, ENSG00000071054, ENSG00000069974, ENSG00000106327, ENSG00000097007, ENSG00000170890, ENSG00000136573, ENSG00000158445, ENSG00000114861, ENSG00000007402, ENSG00000118432, ENSG00000164850, ENSG00000102606, ENSG00000136770, ENSG00000142185, ENSG00000185950, ENSG00000106089, ENSG00000162992, ENSG00000087085, ENSG00000053438, ENSG0000…	1059	630	16792	1.4598	1	0.109893	0.106742
GOTERM_BP_ALL	GO:0051046~regulation of secretion	61	4.17237	0.00564507	ENSG00000174130, ENSG00000130037, ENSG00000106128, ENSG00000156026, ENSG00000071054, ENSG00000069974, ENSG00000106327, ENSG00000097007, ENSG00000170890, ENSG00000136573, ENSG00000158445, ENSG00000114861, ENSG00000007402, ENSG00000118432, ENSG00000164850, ENSG00000102606, ENSG00000136770, ENSG00000142185, ENSG00000185950, ENSG00000106089, ENSG00000162992, ENSG00000087085, ENSG00000053438, ENSG0000…	1059	683	16792	1.41617	1	0.146955	0.142742
GOTERM_BP_ALL	GO:0070201~regulation of establishment of protein localization	71	4.85636	0.00567873	ENSG00000174130, ENSG00000130037, ENSG00000156026, ENSG00000084090, ENSG00000071054, ENSG00000097007, ENSG00000157110, ENSG00000170890, ENSG00000136573, ENSG00000158445, ENSG00000114861, ENSG00000007402, ENSG00000118432, ENSG00000164850, ENSG00000136770, ENSG00000142185, ENSG00000159055, ENSG00000142627, ENSG00000185950, ENSG00000106089, ENSG00000162992, ENSG00000087085, ENSG00000053438, ENSG0000…	1059	820	16792	1.37294	1	0.146955	0.142742
GOTERM_BP_ALL	GO:0032879~regulation of localization	186	12.7223	0.00599248	ENSG00000174130, ENSG00000137509, ENSG00000130037, ENSG00000156026, ENSG00000069974, ENSG00000106327, ENSG00000113657, ENSG00000097007, ENSG00000157110, ENSG00000136531, ENSG00000158445, ENSG00000114861, ENSG00000156427, ENSG00000130396, ENSG00000007402, ENSG00000154764, ENSG00000115310, ENSG00000118432, ENSG00000169744, ENSG00000164850, ENSG00000167202, ENSG00000162430, ENSG00000185033, ENSG0000…	1059	2473	16792	1.1926	1	0.150752	0.146429
GOTERM_BP_ALL	GO:0051223~regulation of protein transport	65	4.44596	0.00727736	ENSG00000174130, ENSG00000130037, ENSG00000156026, ENSG00000084090, ENSG00000071054, ENSG00000097007, ENSG00000157110, ENSG00000170890, ENSG00000136573, ENSG00000158445, ENSG00000114861, ENSG00000007402, ENSG00000118432, ENSG00000164850, ENSG00000136770, ENSG00000142185, ENSG00000159055, ENSG00000185950, ENSG00000106089, ENSG00000162992, ENSG00000087085, ENSG00000053438, ENSG00000198373, ENSG0000…	1059	746	16792	1.3816	1	0.169363	0.164507
GOTERM_BP_ALL	GO:0008104~protein localization	181	12.3803	0.012435	ENSG00000127022, ENSG00000174130, ENSG00000130037, ENSG00000156026, ENSG00000163638, ENSG00000163913, ENSG00000069974, ENSG00000106327, ENSG00000097007, ENSG00000198586, ENSG00000157110, ENSG00000112685, ENSG00000168010, ENSG00000158445, ENSG00000114861, ENSG00000007402, ENSG00000154764, ENSG00000118432, ENSG00000119522, ENSG00000164850, ENSG00000167202, ENSG00000147439, ENSG00000143878, ENSG0000…	1059	2448	16792	1.17239	1	0.24265	0.235694
GOTERM_BP_ALL	GO:0060341~regulation of cellular localization	67	4.58276	0.0318549	ENSG00000084090, ENSG00000071054, ENSG00000097007, ENSG00000157110, ENSG00000170890, ENSG00000158445, ENSG00000164850, ENSG00000162430, ENSG00000159055, ENSG00000142627, ENSG00000106089, ENSG00000108465, ENSG00000198176, ENSG00000002822, ENSG00000155760, ENSG00000156299, ENSG00000197122, ENSG00000164182, ENSG00000153823, ENSG00000176406, ENSG00000049759, ENSG00000100739, ENSG00000114251, ENSG0000…	1059	834	16792	1.27384	1	0.464632	0.45131
GOTERM_BP_ALL	GO:0045184~establishment of protein localization	145	9.91792	0.0578695	ENSG00000127022, ENSG00000174130, ENSG00000130037, ENSG00000156026, ENSG00000163638, ENSG00000163913, ENSG00000069974, ENSG00000106327, ENSG00000097007, ENSG00000198586, ENSG00000157110, ENSG00000112685, ENSG00000168010, ENSG00000158445, ENSG00000114861, ENSG00000007402, ENSG00000118432, ENSG00000119522, ENSG00000164850, ENSG00000167202, ENSG00000143878, ENSG00000136770, ENSG00000185950, ENSG0000…	1059	2021	16792	1.13765	1	0.677176	0.657761
[truncated: 3,506 more rows]

## Sheet: TableS2-lost-HiC-GO
Annotation Cluster 1	Enrichment Score: 1.814360563502154
Category	Term	Count	%	PValue	Genes	List Total	Pop Hits	Pop Total	Fold Enrichment	Bonferroni	Benjamini
[truncated: 1,824 more rows]

## Sheet: TableS3_GWAS_conservedEnh
#CNS related GWAS traits overlapping conserved enhancers
chr1	3103312	rs12135062	Migraine
chr1	5661009	rs7528859	Migraine_with_aura
chr1	7031225	rs6685497	Feeling_worry
chr1	20821180	rs76480145	General_cognitive_ability
chr1	26343112	rs2997457	Facial_morphology_(factor_16)
[truncated: 308 more rows]

## Sheet: TableS4_GWAS_gainedEnh
#CNS related GWAS traits overlapping gained enhancers
[truncated: 135 more rows]

[truncated: 10 more sheets: TableS5_GWAS_lostEnh, TableS6-top2000_TSgenes, TableS7_GWAS_essentialMuts, TableS8_GWAS_nonEssentialMuts, TableS9_pontial_TFBS_GWAS, TableS10_enrichedTFs_vsConserve, TbS11_gainedEnhAssociated_TFs, TableS12-HGE-HiC-GO, TbS13_human_macaque_individuals, TableS14_DLM_architechture]
